# Supplementary material for: Comprehensive whole-genome sequencing reveals origins of mutational signatures associated with aging, mismatch repair deficiency and temozolomide chemotherapy
Source: Nucleic Acids Res. 2024 Dec 5;53(1):gkae1122. doi: 10.1093/nar/gkae1122 (PMC11724276; doi:10.1093/nar/gkae1122)
Supplement: gkae1122_Supplemental_Files [file gkae1122_supplemental_files.zip]

Archive with 6 entries (6 files):
- Supplementary Figures.pdf
- Supplementary Material.pdf
- Supplementary Table 1.xlsx
- Supplementary Table 2.xlsx
- Supplementary Table 3.xlsx
- Supplementary Table legends.docx
