# Supplementary material for: Comprehensive whole-genome sequencing reveals origins of mutational signatures associated with aging, mismatch repair deficiency and temozolomide chemotherapy
Source: Nucleic Acids Res. 2024 Dec 5;53(1):gkae1122. doi: 10.1093/nar/gkae1122 (PMC11724276; doi:10.1093/nar/gkae1122)
Supplement: gkae1122_Supplemental_Files [file gkae1122_supplemental_files.zip › Supplementary Table 2.xlsx]

## Sheet: meta data
Sample	Group	Gene	Drug	Dose	Tissue	Cell number	Days of growth	Viability (%)
B8_222k	WT-TK6-nodrug	WT	nodrug	0	TK6	222000	9	97
C8_220k	WT-TK6-nodrug	WT	nodrug	0	TK6	220000	9	94
291	WT-TK6-nodrug	WT	nodrug	0	TK6	300000	10	96
292	WT-TK6-nodrug	WT	nodrug	0	TK6	270000	10	97
293	WT-TK6-nodrug	WT	nodrug	0	TK6	302000	10	96
B3_2.5Tmz_212k	WT-TK6-2.5microM-TMZ	WT	TMZ	2.5microM	TK6	212000	10	97
H6_2.5Tmz_250k	WT-TK6-2.5microM-TMZ	WT	TMZ	2.5microM	TK6	250000	10	90
E6_2.5Tmz_204k	WT-TK6-2.5microM-TMZ	WT	TMZ	2.5microM	TK6	204000	10	93
E10_5Tmz_191k	WT-TK6-5microM-TMZ	WT	TMZ	5microM	TK6	191000	12	94
E4_5Tmz_226k	WT-TK6-5microM-TMZ	WT	TMZ	5microM	TK6	226000	12	92
C7_5Tmz_167.8k	WT-TK6-5microM-TMZ	WT	TMZ	5microM	TK6	167800	12	88
B3_WT	WT-TK6-nodrug300G	WT	nodrug300G	0300G	TK6	1700000	NA	NA
360	WT-HAP1-nodrug	WT	nodrug	0	HAP1	2115000	14	90
361	WT-HAP1-nodrug	WT	nodrug	0	HAP1	1695000	14	95
362	WT-HAP1-nodrug	WT	nodrug	0	HAP1	1425000	14	95
363	WT-HAP1-150microM-TMZ	WT	TMZ	150microM	HAP1	1188000	14	97
364	WT-HAP1-150microM-TMZ	WT	TMZ	150microM	HAP1	2070000	15	93
365	WT-HAP1-150microM-TMZ	WT	TMZ	150microM	HAP1	2055000	14	84
366	WT-HAP1-300microM-TMZ	WT	TMZ	300microM	HAP1	1284000	14	95
367	WT-HAP1-300microM-TMZ	WT	TMZ	300microM	HAP1	1188000	14	97
368	WT-HAP1-300microM-TMZ	WT	TMZ	300microM	HAP1	1056000	14	90
358	WT-HAP1-nodrug300G	WT	nodrug300G	0300G	HAP1	2300000	NA	NA
166	p53-TK6-nodrug	p53	nodrug	0	TK6	322000	10	95
167	p53-TK6-nodrug	p53	nodrug	0	TK6	206000	9	94
168	p53-TK6-nodrug	p53	nodrug	0	TK6	181800	9	93
169	p53-TK6-2.5microM-TMZ	p53	TMZ	2.5microM	TK6	266000	10	94
170	p53-TK6-2.5microM-TMZ	p53	TMZ	2.5microM	TK6	284000	10	96
171	p53-TK6-2.5microM-TMZ	p53	TMZ	2.5microM	TK6	308000	10	97
172	p53-TK6-5microM-TMZ	p53	TMZ	5microM	TK6	270000	11	94
173	p53-TK6-5microM-TMZ	p53	TMZ	5microM	TK6	238000	11	96
174	p53-TK6-5microM-TMZ	p53	TMZ	5microM	TK6	262000	11	94
193	ALKBH2-TK6-nodrug	ALKBH2	nodrug	0	TK6	202000	9	91
194	ALKBH2-TK6-nodrug	ALKBH2	nodrug	0	TK6	256000	9	97
195	ALKBH2-TK6-nodrug	ALKBH2	nodrug	0	TK6	324000	10	91
196	ALKBH2-TK6-2.5microM-TMZ	ALKBH2	TMZ	2.5microM	TK6	290000	10	94
197	ALKBH2-TK6-2.5microM-TMZ	ALKBH2	TMZ	2.5microM	TK6	318000	10	92
198	ALKBH2-TK6-2.5microM-TMZ	ALKBH2	TMZ	2.5microM	TK6	338000	10	91
199	ALKBH2-TK6-5microM-TMZ	ALKBH2	TMZ	5microM	TK6	268000	10	96
200	ALKBH2-TK6-5microM-TMZ	ALKBH2	TMZ	5microM	TK6	230000	10	92
201	ALKBH2-TK6-5microM-TMZ	ALKBH2	TMZ	5microM	TK6	262000	10	90
106	ALKBH3-TK6-nodrug	ALKBH3	nodrug	0	TK6	314000	9	96
107	ALKBH3-TK6-nodrug	ALKBH3	nodrug	0	TK6	266000	9	91
108	ALKBH3-TK6-nodrug	ALKBH3	nodrug	0	TK6	282000	9	97
109	ALKBH3-TK6-2.5microM-TMZ	ALKBH3	TMZ	2.5microM	TK6	336000	10	97
110	ALKBH3-TK6-2.5microM-TMZ	ALKBH3	TMZ	2.5microM	TK6	320000	10	97
111	ALKBH3-TK6-2.5microM-TMZ	ALKBH3	TMZ	2.5microM	TK6	324000	10	92
112	ALKBH3-TK6-5microM-TMZ	ALKBH3	TMZ	5microM	TK6	286000	11	96
113	ALKBH3-TK6-5microM-TMZ	ALKBH3	TMZ	5microM	TK6	296000	11	97
114	ALKBH3-TK6-5microM-TMZ	ALKBH3	TMZ	5microM	TK6	250000	11	92
115	MGMT-TK6-nodrug	MGMT	nodrug	0	TK6	294000	9	90
116	MGMT-TK6-nodrug	MGMT	nodrug	0	TK6	246000	9	97
117	MGMT-TK6-nodrug	MGMT	nodrug	0	TK6	240000	9	89
118	MGMT-TK6-2.5microM-TMZ	MGMT	TMZ	2.5microM	TK6	208000	9	95
119	MGMT-TK6-2.5microM-TMZ	MGMT	TMZ	2.5microM	TK6	270000	10	93
120	MGMT-TK6-2.5microM-TMZ	MGMT	TMZ	2.5microM	TK6	230000	10	96
121	MGMT-TK6-5microM-TMZ	MGMT	TMZ	5microM	TK6	322000	11	89
122	MGMT-TK6-5microM-TMZ	MGMT	TMZ	5microM	TK6	260000	11	89
123	MGMT-TK6-5microM-TMZ	MGMT	TMZ	5microM	TK6	258000	11	92
421	MGMT-HAP1-nodrug	MGMT	nodrug	0	HAP1	3180000	15	97
422	MGMT-HAP1-nodrug	MGMT	nodrug	0	HAP1	3360000	15	96
423	MGMT-HAP1-nodrug	MGMT	nodrug	0	HAP1	4440000	16	96
424	MGMT-HAP1-3.75microM-TMZ	MGMT	TMZ	3.75microM	HAP1	2115000	14	97
425	MGMT-HAP1-3.75microM-TMZ	MGMT	TMZ	3.75microM	HAP1	3420000	15	96
426	MGMT-HAP1-3.75microM-TMZ	MGMT	TMZ	3.75microM	HAP1	3195000	16	98
427	MGMT-HAP1-5microM-TMZ	MGMT	TMZ	5microM	HAP1	3435000	17	96
428	MGMT-HAP1-5microM-TMZ	MGMT	TMZ	5microM	HAP1	2340000	17	95
429	MGMT-HAP1-5microM-TMZ	MGMT	TMZ	5microM	HAP1	3390000	18	96
202	MPG-TK6-nodrug	MPG	nodrug	0	TK6	248000	10	93
203	MPG-TK6-nodrug	MPG	nodrug	0	TK6	314000	10	96
204	MPG-TK6-nodrug	MPG	nodrug	0	TK6	286000	10	98
205	MPG-TK6-2.5microM-TMZ	MPG	TMZ	2.5microM	TK6	260000	10	94
206	MPG-TK6-2.5microM-TMZ	MPG	TMZ	2.5microM	TK6	326000	10	94
207	MPG-TK6-2.5microM-TMZ	MPG	TMZ	2.5microM	TK6	254000	10	94
208	MPG-TK6-5microM-TMZ	MPG	TMZ	5microM	TK6	234000	10	92
209	MPG-TK6-5microM-TMZ	MPG	TMZ	5microM	TK6	274000	11	93
210	MPG-TK6-5microM-TMZ	MPG	TMZ	5microM	TK6	280000	11	90
148	POLB-TK6-nodrug	POLB	nodrug	0	TK6	354000	9	94
149	POLB-TK6-nodrug	POLB	nodrug	0	TK6	246000	9	93
150	POLB-TK6-nodrug	POLB	nodrug	0	TK6	296000	9	92
151	POLB-TK6-2.5microM-TMZ	POLB	TMZ	2.5microM	TK6	222000	9	95
152	POLB-TK6-2.5microM-TMZ	POLB	TMZ	2.5microM	TK6	248000	9	93
153	POLB-TK6-2.5microM-TMZ	POLB	TMZ	2.5microM	TK6	330000	9	95
154	POLB-TK6-5microM-TMZ	POLB	TMZ	5microM	TK6	256000	11	96
155	POLB-TK6-5microM-TMZ	POLB	TMZ	5microM	TK6	216000	10	92
156	POLB-TK6-5microM-TMZ	POLB	TMZ	5microM	TK6	276000	11	97
B9_242k	XRCC1-TK6-nodrug	XRCC1	nodrug	0	TK6	242000	12	89
C3_197k	XRCC1-TK6-nodrug	XRCC1	nodrug	0	TK6	197000	12	90
C8_E10_220k	XRCC1-TK6-nodrug	XRCC1	nodrug	0	TK6	220000	12	93
A5_1.25Tmz_252k	XRCC1-TK6-1.25microM-TMZ	XRCC1	TMZ	1.25microM	TK6	252000	12	94
F11_1.25Tmz_193.6k	XRCC1-TK6-1.25microM-TMZ	XRCC1	TMZ	1.25microM	TK6	193600	13	78
E7_1.25Tmz_190k	XRCC1-TK6-1.25microM-TMZ	XRCC1	TMZ	1.25microM	TK6	190000	14	93
D12_3Tmz_206k	XRCC1-TK6-3microM-TMZ	XRCC1	TMZ	3microM	TK6	206000	15	72
G10_3Tmz_218k	XRCC1-TK6-3microM-TMZ	XRCC1	TMZ	3microM	TK6	218000	14	59
D11_3Tmz_206k	XRCC1-TK6-3microM-TMZ	XRCC1	TMZ	3microM	TK6	206000	15	58
55	ERCC1-TK6-nodrug	ERCC1	nodrug	0	TK6	196000	14	86
56	ERCC1-TK6-nodrug	ERCC1	nodrug	0	TK6	172000	14	69
65	ERCC1-TK6-nodrug	ERCC1	nodrug	0	TK6	172000	13	82
309	ERCC1-TK6-nodrug	ERCC1	nodrug	0	TK6	156000	16	69
310	ERCC1-TK6-nodrug	ERCC1	nodrug	0	TK6	181800	19	37
311	ERCC1-TK6-nodrug	ERCC1	nodrug	0	TK6	164200	19	59
58	ERCC1-TK6-1.25microM-TMZ	ERCC1	TMZ	1.25microM	TK6	220000	14	80
59	ERCC1-TK6-1.25microM-TMZ	ERCC1	TMZ	1.25microM	TK6	177000	15	86
66	ERCC1-TK6-1.25microM-TMZ	ERCC1	TMZ	1.25microM	TK6	167000	17	67
61	ERCC1-TK6-3microM-TMZ	ERCC1	TMZ	3microM	TK6	190000	15	76
67	ERCC1-TK6-3microM-TMZ	ERCC1	TMZ	3microM	TK6	151000	15	84
68	ERCC1-TK6-3microM-TMZ	ERCC1	TMZ	3microM	TK6	158000	15	87
70	XPA-TK6-nodrug	XPA	nodrug	0	TK6	232000	9	95
71	XPA-TK6-nodrug	XPA	nodrug	0	TK6	197000	10	89
72	XPA-TK6-nodrug	XPA	nodrug	0	TK6	256000	10	92
300	XPA-TK6-nodrug	XPA	nodrug	0	TK6	300000	10	95
301	XPA-TK6-nodrug	XPA	nodrug	0	TK6	262000	10	93
302	XPA-TK6-nodrug	XPA	nodrug	0	TK6	276000	10	93
73	XPA-TK6-2.5microM-TMZ	XPA	TMZ	2.5microM	TK6	216000	9	93
74	XPA-TK6-2.5microM-TMZ	XPA	TMZ	2.5microM	TK6	236000	10	95
75	XPA-TK6-2.5microM-TMZ	XPA	TMZ	2.5microM	TK6	252000	10	87
76	XPA-TK6-5microM-TMZ	XPA	TMZ	5microM	TK6	177000	12	73
77	XPA-TK6-5microM-TMZ	XPA	TMZ	5microM	TK6	232000	12	78
78	XPA-TK6-5microM-TMZ	XPA	TMZ	5microM	TK6	236000	12	86
46	XPA_XRCC1-TK6-nodrug	XPA_XRCC1	nodrug	0	TK6	230000	11	91
47	XPA_XRCC1-TK6-nodrug	XPA_XRCC1	nodrug	0	TK6	202000	11	86
48	XPA_XRCC1-TK6-nodrug	XPA_XRCC1	nodrug	0	TK6	244000	11	90
49	XPA_XRCC1-TK6-1.25microM-TMZ	XPA_XRCC1	TMZ	1.25microM	TK6	189000	11	89
50	XPA_XRCC1-TK6-1.25microM-TMZ	XPA_XRCC1	TMZ	1.25microM	TK6	282000	12	88
51	XPA_XRCC1-TK6-1.25microM-TMZ	XPA_XRCC1	TMZ	1.25microM	TK6	252000	12	90
52	XPA_XRCC1-TK6-3microM-TMZ	XPA_XRCC1	TMZ	3microM	TK6	208000	12	89
53	XPA_XRCC1-TK6-3microM-TMZ	XPA_XRCC1	TMZ	3microM	TK6	195000	13	82
54	XPA_XRCC1-TK6-3microM-TMZ	XPA_XRCC1	TMZ	3microM	TK6	196000	13	87
401	POLQ-TK6-nodrug	POLQ	nodrug	0	TK6	198900	8	93
402	POLQ-TK6-nodrug	POLQ	nodrug	0	TK6	209100	8	95
403	POLQ-TK6-nodrug	POLQ	nodrug	0	TK6	224400	10	89
404	POLQ-TK6-2.5microM-TMZ	POLQ	TMZ	2.5microM	TK6	217600	10	92
405	POLQ-TK6-2.5microM-TMZ	POLQ	TMZ	2.5microM	TK6	209100	10	91
406	POLQ-TK6-2.5microM-TMZ	POLQ	TMZ	2.5microM	TK6	215900	10	92
407	POLQ-TK6-5microM-TMZ	POLQ	TMZ	5microM	TK6	267400	11	77
408	POLQ-TK6-5microM-TMZ	POLQ	TMZ	5microM	TK6	267300	11	82
409	POLQ-TK6-5microM-TMZ	POLQ	TMZ	5microM	TK6	226050	11	95
411	LIG4-TK6-nodrug	LIG4	nodrug	0	TK6	238000	10	89
412	LIG4-TK6-nodrug	LIG4	nodrug	0	TK6	224000	10	93
413	LIG4-TK6-nodrug	LIG4	nodrug	0	TK6	206500	10	93
414	LIG4-TK6-2.5microM-TMZ	LIG4	TMZ	2.5microM	TK6	214200	11	92
415	LIG4-TK6-2.5microM-TMZ	LIG4	TMZ	2.5microM	TK6	258400	11	90
416	LIG4-TK6-2.5microM-TMZ	LIG4	TMZ	2.5microM	TK6	226100	11	82
417	LIG4-TK6-5microM-TMZ	LIG4	TMZ	5microM	TK6	214200	11	91
418	LIG4-TK6-5microM-TMZ	LIG4	TMZ	5microM	TK6	238000	11	95
419	LIG4-TK6-5microM-TMZ	LIG4	TMZ	5microM	TK6	227800	11	91
471	RAD54L_54B-TK6-nodrug	RAD54L_54B	nodrug	0	TK6	240000	11	90
472	RAD54L_54B-TK6-nodrug	RAD54L_54B	nodrug	0	TK6	290000	11	96
473	RAD54L_54B-TK6-nodrug	RAD54L_54B	nodrug	0	TK6	280000	11	90
474	RAD54L_54B-TK6-1.25microM-TMZ	RAD54L_54B	TMZ	1.25microM	TK6	286000	11	93
475	RAD54L_54B-TK6-1.25microM-TMZ	RAD54L_54B	TMZ	1.25microM	TK6	240000	11	91
476	RAD54L_54B-TK6-1.25microM-TMZ	RAD54L_54B	TMZ	1.25microM	TK6	290000	11	92
477	RAD54L_54B-TK6-3microM-TMZ	RAD54L_54B	TMZ	3microM	TK6	302000	11	96
478	RAD54L_54B-TK6-3microM-TMZ	RAD54L_54B	TMZ	3microM	TK6	248000	11	94
479	RAD54L_54B-TK6-3microM-TMZ	RAD54L_54B	TMZ	3microM	TK6	286000	11	93
184	ATAD5-TK6-nodrug	ATAD5	nodrug	0	TK6	183000	16	83
185	ATAD5-TK6-nodrug	ATAD5	nodrug	0	TK6	181000	16	86
186	ATAD5-TK6-nodrug	ATAD5	nodrug	0	TK6	152400	16	90
187	ATAD5-TK6-0.625microM-TMZ	ATAD5	TMZ	0.625microM	TK6	176000	16	88
188	ATAD5-TK6-0.625microM-TMZ	ATAD5	TMZ	0.625microM	TK6	161800	16	83
189	ATAD5-TK6-0.625microM-TMZ	ATAD5	TMZ	0.625microM	TK6	149000	16	68
190	ATAD5-TK6-1.25microM-TMZ	ATAD5	TMZ	1.25microM	TK6	169000	16	89
191	ATAD5-TK6-1.25microM-TMZ	ATAD5	TMZ	1.25microM	TK6	186600	16	86
192	ATAD5-TK6-1.25microM-TMZ	ATAD5	TMZ	1.25microM	TK6	161800	16	91
28	FANCC-TK6-nodrug	FANCC	nodrug	0	TK6	212000	12	94
29	FANCC-TK6-nodrug	FANCC	nodrug	0	TK6	200000	12	95
30	FANCC-TK6-nodrug	FANCC	nodrug	0	TK6	222000	12	91
31	FANCC-TK6-0.625microM-TMZ	FANCC	TMZ	0.625microM	TK6	191000	13	98
32	FANCC-TK6-0.625microM-TMZ	FANCC	TMZ	0.625microM	TK6	184000	13	90
33	FANCC-TK6-0.625microM-TMZ	FANCC	TMZ	0.625microM	TK6	182000	15	57
34	FANCC-TK6-1.25microM-TMZ	FANCC	TMZ	1.25microM	TK6	172000	15	63
36	FANCC-TK6-1.25microM-TMZ	FANCC	TMZ	1.25microM	TK6	202000	15	47
64	FANCC-TK6-1.25microM-TMZ	FANCC	TMZ	1.25microM	TK6	157000	15	89
37	FANCD2-TK6-nodrug	FANCD2	nodrug	0	TK6	240000	12	92
38	FANCD2-TK6-nodrug	FANCD2	nodrug	0	TK6	220000	12	88
39	FANCD2-TK6-nodrug	FANCD2	nodrug	0	TK6	212000	12	85
318	FANCD2-TK6-nodrug	FANCD2	nodrug	0	TK6	153600	14	78
319	FANCD2-TK6-nodrug	FANCD2	nodrug	0	TK6	194800	15	78
320	FANCD2-TK6-nodrug	FANCD2	nodrug	0	TK6	184200	15	85
40	FANCD2-TK6-0.625microM-TMZ	FANCD2	TMZ	0.625microM	TK6	290000	13	93
41	FANCD2-TK6-0.625microM-TMZ	FANCD2	TMZ	0.625microM	TK6	189000	13	89
42	FANCD2-TK6-0.625microM-TMZ	FANCD2	TMZ	0.625microM	TK6	172000	15	84
43	FANCD2-TK6-1.25microM-TMZ	FANCD2	TMZ	1.25microM	TK6	204000	14	76
44	FANCD2-TK6-1.25microM-TMZ	FANCD2	TMZ	1.25microM	TK6	216000	14	52
45	FANCD2-TK6-1.25microM-TMZ	FANCD2	TMZ	1.25microM	TK6	196000	14	89
388	FANCM-TK6-nodrug	FANCM	nodrug	0	TK6	306000	10	89
389	FANCM-TK6-nodrug	FANCM	nodrug	0	TK6	242000	10	90
390	FANCM-TK6-nodrug	FANCM	nodrug	0	TK6	326000	10	92
391	FANCM-TK6-0.312microM-TMZ	FANCM	TMZ	0.312microM	TK6	224000	10	85
392	FANCM-TK6-0.312microM-TMZ	FANCM	TMZ	0.312microM	TK6	260000	11	79
393	FANCM-TK6-0.312microM-TMZ	FANCM	TMZ	0.312microM	TK6	310000	11	91
394	FANCM-TK6-0.625microM-TMZ	FANCM	TMZ	0.625microM	TK6	268000	11	91
395	FANCM-TK6-0.625microM-TMZ	FANCM	TMZ	0.625microM	TK6	254000	11	96
396	FANCM-TK6-0.625microM-TMZ	FANCM	TMZ	0.625microM	TK6	304000	11	90
378	MUS81-TK6-nodrug	MUS81	nodrug	0	TK6	176550	8	91
379	MUS81-TK6-nodrug	MUS81	nodrug	0	TK6	146190	8	90
380	MUS81-TK6-nodrug	MUS81	nodrug	0	TK6	211200	8	90
381	MUS81-TK6-2.5microM-TMZ	MUS81	TMZ	2.5microM	TK6	219200	9	91
382	MUS81-TK6-2.5microM-TMZ	MUS81	TMZ	2.5microM	TK6	164800	9	92
383	MUS81-TK6-2.5microM-TMZ	MUS81	TMZ	2.5microM	TK6	164800	9	93
384	MUS81-TK6-5microM-TMZ	MUS81	TMZ	5microM	TK6	181350	11	86
385	MUS81-TK6-5microM-TMZ	MUS81	TMZ	5microM	TK6	159650	11	93
386	MUS81-TK6-5microM-TMZ	MUS81	TMZ	5microM	TK6	170500	11	94
97	POLH-TK6-nodrug	POLH	nodrug	0	TK6	270000	9	97
98	POLH-TK6-nodrug	POLH	nodrug	0	TK6	266000	9	95
99	POLH-TK6-nodrug	POLH	nodrug	0	TK6	236000	9	90
100	POLH-TK6-1.25microM-TMZ	POLH	TMZ	1.25microM	TK6	304000	9	98
101	POLH-TK6-1.25microM-TMZ	POLH	TMZ	1.25microM	TK6	242000	9	93
102	POLH-TK6-1.25microM-TMZ	POLH	TMZ	1.25microM	TK6	254000	9	92
103	POLH-TK6-3microM-TMZ	POLH	TMZ	3microM	TK6	236000	10	93
104	POLH-TK6-3microM-TMZ	POLH	TMZ	3microM	TK6	238000	10	94
105	POLH-TK6-3microM-TMZ	POLH	TMZ	3microM	TK6	274000	10	95
175	POLK-TK6-nodrug	POLK	nodrug	0	TK6	260000	9	95
176	POLK-TK6-nodrug	POLK	nodrug	0	TK6	216000	9	95
177	POLK-TK6-nodrug	POLK	nodrug	0	TK6	284000	9	93
178	POLK-TK6-1.25microM-TMZ	POLK	TMZ	1.25microM	TK6	218000	9	97
179	POLK-TK6-1.25microM-TMZ	POLK	TMZ	1.25microM	TK6	214000	9	93
180	POLK-TK6-1.25microM-TMZ	POLK	TMZ	1.25microM	TK6	286000	10	97
181	POLK-TK6-3microM-TMZ	POLK	TMZ	3microM	TK6	236000	10	89
182	POLK-TK6-3microM-TMZ	POLK	TMZ	3microM	TK6	304000	11	86
183	POLK-TK6-3microM-TMZ	POLK	TMZ	3microM	TK6	300000	11	93
431	POLI-TK6-nodrug	POLI	nodrug	0	TK6	239250	10	97
432	POLI-TK6-nodrug	POLI	nodrug	0	TK6	239750	10	87
433	POLI-TK6-nodrug	POLI	nodrug	0	TK6	227500	10	92
434	POLI-TK6-2.5microM-TMZ	POLI	TMZ	2.5microM	TK6	212500	10	90
435	POLI-TK6-2.5microM-TMZ	POLI	TMZ	2.5microM	TK6	229500	10	94
436	POLI-TK6-2.5microM-TMZ	POLI	TMZ	2.5microM	TK6	222700	10	92
437	POLI-TK6-5microM-TMZ	POLI	TMZ	5microM	TK6	210800	10	94
438	POLI-TK6-5microM-TMZ	POLI	TMZ	5microM	TK6	206500	10	96
439	POLI-TK6-5microM-TMZ	POLI	TMZ	5microM	TK6	206250	10	96
520	POLHKI-TK6-nodrug	POLHKI	nodrug	0	TK6	248000	10	93
521	POLHKI-TK6-nodrug	POLHKI	nodrug	0	TK6	280000	10	94
522	POLHKI-TK6-nodrug	POLHKI	nodrug	0	TK6	240000	10	94
523	POLHKI-TK6-1.25microM-TMZ	POLHKI	TMZ	1.25microM	TK6	264000	11	90
524	POLHKI-TK6-1.25microM-TMZ	POLHKI	TMZ	1.25microM	TK6	226000	11	90
525	POLHKI-TK6-1.25microM-TMZ	POLHKI	TMZ	1.25microM	TK6	208000	11	95
526	POLHKI-TK6-2.5microM-TMZ	POLHKI	TMZ	2.5microM	TK6	338000	11	92
527	POLHKI-TK6-2.5microM-TMZ	POLHKI	TMZ	2.5microM	TK6	236000	11	91
528	POLHKI-TK6-2.5microM-TMZ	POLHKI	TMZ	2.5microM	TK6	234000	11	77
79	RAD18-TK6-nodrug	RAD18	nodrug	0	TK6	258000	10	89
80	RAD18-TK6-nodrug	RAD18	nodrug	0	TK6	230000	10	94
81	RAD18-TK6-nodrug	RAD18	nodrug	0	TK6	290000	10	91
83	RAD18-TK6-1.25microM-TMZ	RAD18	TMZ	1.25microM	TK6	258000	10	95
84	RAD18-TK6-1.25microM-TMZ	RAD18	TMZ	1.25microM	TK6	208000	10	93
133	RAD18-TK6-1.25microM-TMZ	RAD18	TMZ	1.25microM	TK6	294000	10	96
85	RAD18-TK6-2.5microM-TMZ	RAD18	TMZ	2.5microM	TK6	206000	12	89
134	RAD18-TK6-2.5microM-TMZ	RAD18	TMZ	2.5microM	TK6	208000	12	61
135	RAD18-TK6-2.5microM-TMZ	RAD18	TMZ	2.5microM	TK6	252000	12	65
139	REV1-TK6-nodrug	REV1	nodrug	0	TK6	268000	9	94
140	REV1-TK6-nodrug	REV1	nodrug	0	TK6	266000	9	94
141	REV1-TK6-nodrug	REV1	nodrug	0	TK6	254000	9	94
142	REV1-TK6-1.25microM-TMZ	REV1	TMZ	1.25microM	TK6	232000	9	94
143	REV1-TK6-1.25microM-TMZ	REV1	TMZ	1.25microM	TK6	240000	9	96
144	REV1-TK6-1.25microM-TMZ	REV1	TMZ	1.25microM	TK6	218000	9	97
145	REV1-TK6-3microM-TMZ	REV1	TMZ	3microM	TK6	240000	10	95
146	REV1-TK6-3microM-TMZ	REV1	TMZ	3microM	TK6	270000	10	92
147	REV1-TK6-3microM-TMZ	REV1	TMZ	3microM	TK6	248000	10	97
220	REV7-TK6-nodrug	REV7	nodrug	0	TK6	181800	11	86
221	REV7-TK6-nodrug	REV7	nodrug	0	TK6	177200	13	88
222	REV7-TK6-nodrug	REV7	nodrug	0	TK6	179400	13	88
223	REV7-TK6-1.25microM-TMZ	REV7	TMZ	1.25microM	TK6	198200	13	86
224	REV7-TK6-1.25microM-TMZ	REV7	TMZ	1.25microM	TK6	210000	13	82
225	REV7-TK6-1.25microM-TMZ	REV7	TMZ	1.25microM	TK6	200000	13	79
226	REV7-TK6-2.5microM-TMZ	REV7	TMZ	2.5microM	TK6	179400	13	92
227	REV7-TK6-2.5microM-TMZ	REV7	TMZ	2.5microM	TK6	152400	13	83
228	REV7-TK6-2.5microM-TMZ	REV7	TMZ	2.5microM	TK6	137200	13	85
124	EXO1-TK6-nodrug	EXO1	nodrug	0	TK6	236000	9	91
125	EXO1-TK6-nodrug	EXO1	nodrug	0	TK6	192000	9	94
126	EXO1-TK6-nodrug	EXO1	nodrug	0	TK6	256000	10	97
127	EXO1-TK6-1.25microM-TMZ	EXO1	TMZ	1.25microM	TK6	236000	10	95
128	EXO1-TK6-1.25microM-TMZ	EXO1	TMZ	1.25microM	TK6	338000	10	93
129	EXO1-TK6-1.25microM-TMZ	EXO1	TMZ	1.25microM	TK6	208000	10	96
130	EXO1-TK6-3microM-TMZ	EXO1	TMZ	3microM	TK6	246000	11	92
131	EXO1-TK6-3microM-TMZ	EXO1	TMZ	3microM	TK6	262000	12	87
132	EXO1-TK6-3microM-TMZ	EXO1	TMZ	3microM	TK6	260000	12	90
89	MSH2-TK6-nodrug	MSH2	nodrug	0	TK6	260000	10	92
90	MSH2-TK6-nodrug	MSH2	nodrug	0	TK6	260000	10	95
136	MSH2-TK6-nodrug	MSH2	nodrug	0	TK6	214000	10	93
91	MSH2-TK6-160microM-TMZ	MSH2	TMZ	160microM	TK6	274000	10	95
92	MSH2-TK6-160microM-TMZ	MSH2	TMZ	160microM	TK6	292000	10	93
93	MSH2-TK6-160microM-TMZ	MSH2	TMZ	160microM	TK6	232000	10	95
96	MSH2-TK6-500microM-TMZ	MSH2	TMZ	500microM	TK6	286000	11	95
137	MSH2-TK6-500microM-TMZ	MSH2	TMZ	500microM	TK6	183000	11	94
138	MSH2-TK6-500microM-TMZ	MSH2	TMZ	500microM	TK6	177000	11	89
441	MSH2-HAP1-nodrug	MSH2	nodrug	0	HAP1	792000	16	88
442	MSH2-HAP1-nodrug	MSH2	nodrug	0	HAP1	897000	16	95
443	MSH2-HAP1-nodrug	MSH2	nodrug	0	HAP1	1500000	16	92
444	MSH2-HAP1-300microM-TMZ	MSH2	TMZ	300microM	HAP1	1108500	17	90
445	MSH2-HAP1-300microM-TMZ	MSH2	TMZ	300microM	HAP1	1029000	17	96
446	MSH2-HAP1-300microM-TMZ	MSH2	TMZ	300microM	HAP1	1740000	17	93
447	MSH2-HAP1-600microM-TMZ	MSH2	TMZ	600microM	HAP1	1003500	17	96
448	MSH2-HAP1-600microM-TMZ	MSH2	TMZ	600microM	HAP1	1468500	17	96
449	MSH2-HAP1-600microM-TMZ	MSH2	TMZ	600microM	HAP1	1620000	17	93
451	MSH2_p53-TK6-nodrug	MSH2_p53	nodrug	0	TK6	203400	10	91
452	MSH2_p53-TK6-nodrug	MSH2_p53	nodrug	0	TK6	210600	10	89
453	MSH2_p53-TK6-nodrug	MSH2_p53	nodrug	0	TK6	228600	10	87
454	MSH2_p53-TK6-160microM-TMZ	MSH2_p53	TMZ	160microM	TK6	223200	10	86
455	MSH2_p53-TK6-160microM-TMZ	MSH2_p53	TMZ	160microM	TK6	217800	10	90
456	MSH2_p53-TK6-160microM-TMZ	MSH2_p53	TMZ	160microM	TK6	221400	10	94
457	MSH2_p53-TK6-500microM-TMZ	MSH2_p53	TMZ	500microM	TK6	199800	11	89
458	MSH2_p53-TK6-500microM-TMZ	MSH2_p53	TMZ	500microM	TK6	257400	11	84
459	MSH2_p53-TK6-500microM-TMZ	MSH2_p53	TMZ	500microM	TK6	235800	11	91
511	MSH2_MPG-TK6-nodrug	MSH2_MPG	nodrug	0	TK6	275400	10	90
512	MSH2_MPG-TK6-nodrug	MSH2_MPG	nodrug	0	TK6	234000	10	94
513	MSH2_MPG-TK6-nodrug	MSH2_MPG	nodrug	0	TK6	228600	10	91
514	MSH2_MPG-TK6-160microM-TMZ	MSH2_MPG	TMZ	160microM	TK6	255600	11	89
515	MSH2_MPG-TK6-160microM-TMZ	MSH2_MPG	TMZ	160microM	TK6	244800	11	90
516	MSH2_MPG-TK6-160microM-TMZ	MSH2_MPG	TMZ	160microM	TK6	199800	11	82
517	MSH2_MPG-TK6-500microM-TMZ	MSH2_MPG	TMZ	500microM	TK6	259200	11	80
518	MSH2_MPG-TK6-500microM-TMZ	MSH2_MPG	TMZ	500microM	TK6	212400	11	78
519	MSH2_MPG-TK6-500microM-TMZ	MSH2_MPG	TMZ	500microM	TK6	198000	11	87
461	MSH2_XRCC1-TK6-nodrug	MSH2_XRCC1	nodrug	0	TK6	230400	12	94
462	MSH2_XRCC1-TK6-nodrug	MSH2_XRCC1	nodrug	0	TK6	216000	12	91
463	MSH2_XRCC1-TK6-nodrug	MSH2_XRCC1	nodrug	0	TK6	223200	12	89
464	MSH2_XRCC1-TK6-20microM-TMZ	MSH2_XRCC1	TMZ	20microM	TK6	225000	13	89
465	MSH2_XRCC1-TK6-20microM-TMZ	MSH2_XRCC1	TMZ	20microM	TK6	226800	13	90
466	MSH2_XRCC1-TK6-20microM-TMZ	MSH2_XRCC1	TMZ	20microM	TK6	230400	13	87
467	MSH2_XRCC1-TK6-40microM-TMZ	MSH2_XRCC1	TMZ	40microM	TK6	217800	14	78
468	MSH2_XRCC1-TK6-40microM-TMZ	MSH2_XRCC1	TMZ	40microM	TK6	198000	14	86
469	MSH2_XRCC1-TK6-40microM-TMZ	MSH2_XRCC1	TMZ	40microM	TK6	241200	14	87
349	ATAD5_MSH2-TK6-nodrug	ATAD5_MSH2	nodrug	0	TK6	165400	14	85
350	ATAD5_MSH2-TK6-nodrug	ATAD5_MSH2	nodrug	0	TK6	202000	14	89
351	ATAD5_MSH2-TK6-nodrug	ATAD5_MSH2	nodrug	0	TK6	163000	13	86
352	ATAD5_MSH2-TK6-80microM-TMZ	ATAD5_MSH2	TMZ	80microM	TK6	178200	14	65
353	ATAD5_MSH2-TK6-80microM-TMZ	ATAD5_MSH2	TMZ	80microM	TK6	166600	14	87
354	ATAD5_MSH2-TK6-80microM-TMZ	ATAD5_MSH2	TMZ	80microM	TK6	174800	16	80
355	ATAD5_MSH2-TK6-250microM-TMZ	ATAD5_MSH2	TMZ	250microM	TK6	212000	16	72
356	ATAD5_MSH2-TK6-250microM-TMZ	ATAD5_MSH2	TMZ	250microM	TK6	131400	17	87
357	ATAD5_MSH2-TK6-250microM-TMZ	ATAD5_MSH2	TMZ	250microM	TK6	140800	18	93
501	MSH2_ALKBH2-TK6-nodrug	MSH2_ALKBH2	nodrug	0	TK6	230400	10	91
502	MSH2_ALKBH2-TK6-nodrug	MSH2_ALKBH2	nodrug	0	TK6	270000	10	87
503	MSH2_ALKBH2-TK6-nodrug	MSH2_ALKBH2	nodrug	0	TK6	234000	10	90
504	MSH2_ALKBH2-TK6-160microM-TMZ	MSH2_ALKBH2	TMZ	160microM	TK6	270000	11	87
505	MSH2_ALKBH2-TK6-160microM-TMZ	MSH2_ALKBH2	TMZ	160microM	TK6	210600	11	89
506	MSH2_ALKBH2-TK6-160microM-TMZ	MSH2_ALKBH2	TMZ	160microM	TK6	203400	11	90
507	MSH2_ALKBH2-TK6-500microM-TMZ	MSH2_ALKBH2	TMZ	500microM	TK6	201600	11	86
508	MSH2_ALKBH2-TK6-500microM-TMZ	MSH2_ALKBH2	TMZ	500microM	TK6	234000	11	83
509	MSH2_ALKBH2-TK6-500microM-TMZ	MSH2_ALKBH2	TMZ	500microM	TK6	221400	11	87
481	MSH2_ALKBH3-TK6-nodrug	MSH2_ALKBH3	nodrug	0	TK6	266000	10	92
482	MSH2_ALKBH3-TK6-nodrug	MSH2_ALKBH3	nodrug	0	TK6	248000	10	90
483	MSH2_ALKBH3-TK6-nodrug	MSH2_ALKBH3	nodrug	0	TK6	269800	10	86
484	MSH2_ALKBH3-TK6-160microM-TMZ	MSH2_ALKBH3	TMZ	160microM	TK6	243000	10	91
485	MSH2_ALKBH3-TK6-160microM-TMZ	MSH2_ALKBH3	TMZ	160microM	TK6	252700	10	88
486	MSH2_ALKBH3-TK6-160microM-TMZ	MSH2_ALKBH3	TMZ	160microM	TK6	244800	10	88
487	MSH2_ALKBH3-TK6-500microM-TMZ	MSH2_ALKBH3	TMZ	500microM	TK6	261000	10	82
488	MSH2_ALKBH3-TK6-500microM-TMZ	MSH2_ALKBH3	TMZ	500microM	TK6	243100	11	88
489	MSH2_ALKBH3-TK6-500microM-TMZ	MSH2_ALKBH3	TMZ	500microM	TK6	243100	11	84
339	FANCD2_MSH2-TK6-nodrug	FANCD2_MSH2	nodrug	0	TK6	250000	11	75
340	FANCD2_MSH2-TK6-nodrug	FANCD2_MSH2	nodrug	0	TK6	268000	11	84
341	FANCD2_MSH2-TK6-nodrug	FANCD2_MSH2	nodrug	0	TK6	266000	11	87
342	FANCD2_MSH2-TK6-160microM-TMZ	FANCD2_MSH2	TMZ	160microM	TK6	228000	11	85
343	FANCD2_MSH2-TK6-160microM-TMZ	FANCD2_MSH2	TMZ	160microM	TK6	218000	11	89
344	FANCD2_MSH2-TK6-160microM-TMZ	FANCD2_MSH2	TMZ	160microM	TK6	290000	11	83
345	FANCD2_MSH2-TK6-500microM-TMZ	FANCD2_MSH2	TMZ	500microM	TK6	236000	13	81
346	FANCD2_MSH2-TK6-500microM-TMZ	FANCD2_MSH2	TMZ	500microM	TK6	176000	13	92
347	FANCD2_MSH2-TK6-500microM-TMZ	FANCD2_MSH2	TMZ	500microM	TK6	242000	16	83
491	MSH2_RAD18-TK6-nodrug	MSH2_RAD18	nodrug	0	TK6	235600	10	86
492	MSH2_RAD18-TK6-nodrug	MSH2_RAD18	nodrug	0	TK6	241100	10	82
493	MSH2_RAD18-TK6-nodrug	MSH2_RAD18	nodrug	0	TK6	231800	10	91
494	MSH2_RAD18-TK6-160microM-TMZ	MSH2_RAD18	TMZ	160microM	TK6	209000	10	76
495	MSH2_RAD18-TK6-160microM-TMZ	MSH2_RAD18	TMZ	160microM	TK6	205200	10	84
496	MSH2_RAD18-TK6-160microM-TMZ	MSH2_RAD18	TMZ	160microM	TK6	248900	10	87
497	MSH2_RAD18-TK6-500microM-TMZ	MSH2_RAD18	TMZ	500microM	TK6	228000	11	82
498	MSH2_RAD18-TK6-500microM-TMZ	MSH2_RAD18	TMZ	500microM	TK6	224200	11	80
499	MSH2_RAD18-TK6-500microM-TMZ	MSH2_RAD18	TMZ	500microM	TK6	198000	11	78
543	MSH2_REV1-TK6-nodrug	MSH2_REV1	nodrug	0	TK6	300000	11	62
544	MSH2_REV1-TK6-nodrug	MSH2_REV1	nodrug	0	TK6	341000	11	68
545	MSH2_REV1-TK6-nodrug	MSH2_REV1	nodrug	0	TK6	260000	11	74
546	MSH2_REV1-TK6-160microM-TMZ	MSH2_REV1	TMZ	160microM	TK6	507000	14	77
547	MSH2_REV1-TK6-160microM-TMZ	MSH2_REV1	TMZ	160microM	TK6	475200	14	79
548	MSH2_REV1-TK6-160microM-TMZ	MSH2_REV1	TMZ	160microM	TK6	418800	14	82
549	MSH2_REV1-TK6-500microM-TMZ	MSH2_REV1	TMZ	500microM	TK6	309600	15	79
550	MSH2_REV1-TK6-500microM-TMZ	MSH2_REV1	TMZ	500microM	TK6	369600	15	83
551	MSH2_REV1-TK6-500microM-TMZ	MSH2_REV1	TMZ	500microM	TK6	214800	15	77
562	MSH2_REV7-TK6-nodrug	MSH2_REV7	nodrug	0	TK6	185400	12	86
554	MSH2_REV7-TK6-nodrug	MSH2_REV7	nodrug	0	TK6	228000	12	94
555	MSH2_REV7-TK6-nodrug	MSH2_REV7	nodrug	0	TK6	206000	12	91
556	MSH2_REV7-TK6-80microM-TMZ	MSH2_REV7	TMZ	80microM	TK6	178200	13	87
557	MSH2_REV7-TK6-80microM-TMZ	MSH2_REV7	TMZ	80microM	TK6	206000	13	65
558	MSH2_REV7-TK6-80microM-TMZ	MSH2_REV7	TMZ	80microM	TK6	166600	13	58
559	MSH2_REV7-TK6-160microM-TMZ	MSH2_REV7	TMZ	160microM	TK6	220000	15	86
560	MSH2_REV7-TK6-160microM-TMZ	MSH2_REV7	TMZ	160microM	TK6	194800	15	76
561	MSH2_REV7-TK6-160microM-TMZ	MSH2_REV7	TMZ	160microM	TK6	216000	15	65
229	WT-TK6-p0-c0	WT	c0	p0	TK6	169000	9	96
231	WT-TK6-p1-c1	WT	c1	p1	TK6	218000	9	97
232	WT-TK6-p1-c2	WT	c2	p1	TK6	248000	9	96
233	WT-TK6-p1-c3	WT	c3	p1	TK6	296000	9	91
285	WT-TK6-p10-c1	WT	c1	p10	TK6	216000	92	89
286	WT-TK6-p10-c2	WT	c2	p10	TK6	252000	92	87
287	WT-TK6-p10-c3	WT	c3	p10	TK6	322000	92	89
230	XRCC1-TK6-p0-c0	XRCC1	c0	p0	TK6	160000	11	91
234	XRCC1-TK6-p1-c1	XRCC1	c1	p1	TK6	199000	10	94
235	XRCC1-TK6-p1-c2	XRCC1	c2	p1	TK6	175000	10	92
236	XRCC1-TK6-p1-c3	XRCC1	c3	p1	TK6	157000	10	98
288	XRCC1-TK6-p10-c1	XRCC1	c1	p10	TK6	270000	107	85
289	XRCC1-TK6-p10-c2	XRCC1	c2	p10	TK6	274000	107	84
290	XRCC1-TK6-p10-c3	XRCC1	c3	p10	TK6	242000	107	85
400	POLQ-TK6-p0-c0	POLQ	c0	p0	TK6	286000	1	93
410	LIG4-TK6-p0-c0	LIG4	c0	p0	TK6	223850	1	90
470	RAD54L_54B-TK6-p0-c0	RAD54L_54B	c0	p0	TK6	290000	NA	NA
387	FANCM-TK6-p0-c0	FANCM	c0	p0	TK6	404000	13	92
430	POLI-TK6-p0-c0	POLI	c0	p0	TK6	231200	1	97
529	POLHKI-TK6-p0-c0	POLHKI	c0	p0	TK6	228000	NA	90
530	POLHKI-TK6-p0-c0	POLHKI	c0	p0	TK6	280000	NA	93
531	POLHKI-TK6-p10-c1	POLHKI	c1	p10	TK6	280000	101	94
532	POLHKI-TK6-p10-c2	POLHKI	c2	p10	TK6	208000	101	85
533	POLHKI-TK6-p10-c3	POLHKI	c3	p10	TK6	230000	101	91
534	REV1-TK6-p0-c0	REV1	c0	p0	TK6	280000	NA	95
535	REV1-TK6-p10-c1	REV1	c1	p10	TK6	393000	111	73
536	REV1-TK6-p10-c2	REV1	c2	p10	TK6	435000	113	64
537	REV1-TK6-p10-c3	REV1	c3	p10	TK6	457600	113	64
538	REV7-TK6-p0-c0	REV7	c0	p0	TK6	246000	13	85
539	REV7-TK6-p10-c1	REV7	c1	p10	TK6	228000	124	79
540	REV7-TK6-p10-c2	REV7	c2	p10	TK6	268000	124	91
541	REV7-TK6-p10-c3	REV7	c3	p10	TK6	238000	124	85
450	MSH2_p53-TK6-p0-c0	MSH2_p53	c0	p0	TK6	252000	1	93
510	MSH2_MPG-TK6-p0-c0	MSH2_MPG	c0	p0	TK6	300000	1	92
460	MSH2_XRCC1-TK6-p0-c0	MSH2_XRCC1	c0	p0	TK6	266400	1	90
348	ATAD5_MSH2-TK6-p0-c0	ATAD5_MSH2	c0	p0	TK6	195000	17	85
500	MSH2_ALKBH2-TK6-p0-c0	MSH2_ALKBH2	c0	p0	TK6	300000	1	90
480	MSH2_ALKBH3-TK6-p0-c0	MSH2_ALKBH3	c0	p0	TK6	256500	1	89
338	FANCD2_MSH2-TK6-p0-c0	FANCD2_MSH2	c0	p0	TK6	252000	19	90
490	MSH2_RAD18-TK6-p0-c0	MSH2_RAD18	c0	p0	TK6	250800	1	89
542	MSH2_REV1-TK6-p0-c0	MSH2_REV1	c0	p0	TK6	202000	NA	NA
552	MSH2_REV7-TK6-p0-c0	MSH2_REV7	c0	p0	TK6	161800	NA	NA
359	WT-HAP1-p0-c0	WT	c0	p0	HAP1	1120000	16	94
420	MGMT-HAP1-p0-c0	MGMT	c0	p0	HAP1	1790000	NA	NA
440	MSH2-HAP1-p0-c0	MSH2	c0	p0	HAP1	1000000	1	NA

## Sheet: mutation count
Sample	Group	Gene	Drug	Dose	Tissue	A[C>A]A	A[C>A]C	A[C>A]G	A[C>A]T	A[C>G]A	A[C>G]C	A[C>G]G	A[C>G]T	A[C>T]A	A[C>T]C	A[C>T]G	A[C>T]T	A[T>A]A	A[T>A]C	A[T>A]G	A[T>A]T	A[T>C]A	A[T>C]C	A[T>C]G	A[T>C]T	A[T>G]A	A[T>G]C	A[T>G]G	A[T>G]T	C[C>A]A	C[C>A]C	C[C>A]G	C[C>A]T	C[C>G]A	C[C>G]C	C[C>G]G	C[C>G]T	C[C>T]A	C[C>T]C	C[C>T]G	C[C>T]T	C[T>A]A	C[T>A]C	C[T>A]G	C[T>A]T	C[T>C]A	C[T>C]C	C[T>C]G	C[T>C]T
291	WT-TK6-nodrug	WT	nodrug	0	TK6	1	0	0	1	0	0	0	1	2	1	2	3	2	2	0	0	2	1	1	0	1	1	0	2	1	0	0	1	1	1	0	0	0	0	0	3	0	0	0	1	3	1	1	2
292	WT-TK6-nodrug	WT	nodrug	0	TK6	1	0	0	0	0	1	0	0	2	2	0	1	0	1	1	0	2	0	1	0	0	0	0	0	1	1	0	3	0	1	0	0	0	1	0	0	1	0	0	1	3	3	1	3
293	WT-TK6-nodrug	WT	nodrug	0	TK6	4	2	0	1	2	0	1	1	3	1	0	1	3	0	0	1	1	0	1	1	0	0	0	2	0	2	0	1	2	1	0	1	0	1	1	0	2	3	0	0	3	0	1	2
B8_222k	WT-TK6-nodrug	WT	nodrug	0	TK6	0	1	0	1	1	0	0	2	1	1	1	1	0	0	0	2	2	2	2	0	1	0	0	1	3	1	1	1	0	0	0	0	0	0	1	0	0	2	1	3	2	0	1	1
C8_220k	WT-TK6-nodrug	WT	nodrug	0	TK6	6	0	0	2	0	0	0	0	1	0	0	1	0	1	1	2	4	0	2	2	2	0	2	0	0	2	0	2	0	1	0	0	3	2	0	4	1	1	1	3	1	1	1	0
B3_2	WT-TK6-2.5microM-TMZ	WT	TMZ	2.5microM	TK6	1	0	0	1	1	1	0	2	7	14	1	16	2	3	0	2	6	0	2	6	0	0	1	0	3	1	1	0	1	0	0	1	7	36	3	9	0	1	3	1	1	2	2	1
E6_2	WT-TK6-2.5microM-TMZ	WT	TMZ	2.5microM	TK6	3	1	0	2	2	1	0	1	10	14	3	2	0	0	1	2	4	2	1	1	0	0	0	2	4	1	1	2	1	0	0	1	14	35	2	15	2	1	1	5	2	2	0	3
H6_2	WT-TK6-2.5microM-TMZ	WT	TMZ	2.5microM	TK6	9	4	0	3	0	0	0	2	6	7	3	7	2	1	2	1	3	1	4	4	1	0	1	2	4	0	1	1	0	0	0	2	13	45	2	25	0	2	2	4	3	2	1	4
C7_5Tmz_167	WT-TK6-5microM-TMZ	WT	TMZ	5microM	TK6	2	2	2	3	4	1	0	2	10	23	4	10	3	2	2	3	3	0	1	4	0	0	0	4	6	3	1	4	0	1	0	1	12	81	2	37	3	1	2	1	1	2	3	0
E10_5Tmz_191k	WT-TK6-5microM-TMZ	WT	TMZ	5microM	TK6	3	0	0	1	3	0	0	0	16	34	2	14	1	0	1	1	3	2	2	6	2	2	0	0	6	2	1	1	0	2	1	1	15	67	3	36	1	2	0	2	0	4	0	2
E4_5Tmz_226k	WT-TK6-5microM-TMZ	WT	TMZ	5microM	TK6	5	0	1	4	1	0	0	1	12	15	4	14	2	2	1	2	3	3	2	2	0	1	0	1	3	2	0	2	0	0	0	2	24	65	3	26	0	3	2	0	2	1	0	3
360	WT-HAP1-nodrug	WT	nodrug	0	HAP1	20	7	0	7	0	4	0	1	8	3	1	5	0	0	1	0	3	3	1	2	0	1	0	3	17	7	7	12	3	0	1	1	1	1	0	4	1	0	3	0	0	3	3	2
361	WT-HAP1-nodrug	WT	nodrug	0	HAP1	10	8	1	8	2	2	0	5	7	1	2	4	1	2	1	0	2	1	1	4	0	1	1	6	21	4	4	20	3	1	0	3	3	3	1	3	0	2	2	0	0	2	2	1
362	WT-HAP1-nodrug	WT	nodrug	0	HAP1	19	2	1	10	3	4	0	3	4	2	3	6	0	1	0	3	0	0	2	2	1	1	0	1	11	8	5	15	1	0	0	0	5	1	0	1	0	0	0	0	0	1	3	3
363	WT-HAP1-150microM-TMZ	WT	TMZ	150microM	HAP1	17	10	6	14	4	4	1	5	7	3	3	6	3	6	3	7	25	16	8	10	2	3	1	4	29	10	8	19	2	3	2	3	8	8	1	4	4	8	10	12	5	12	3	9
364	WT-HAP1-150microM-TMZ	WT	TMZ	150microM	HAP1	28	13	3	10	8	4	1	5	110	413	3	390	5	7	6	6	25	15	11	17	1	1	3	3	30	22	4	24	5	4	0	3	39	170	4	141	4	10	8	3	7	15	5	9
365	WT-HAP1-150microM-TMZ	WT	TMZ	150microM	HAP1	34	8	4	12	5	1	0	4	30	20	4	72	5	8	3	15	27	25	11	27	1	3	7	3	36	15	5	31	5	4	0	2	9	9	1	23	8	7	12	7	5	12	3	12
366	WT-HAP1-300microM-TMZ	WT	TMZ	300microM	HAP1	32	14	2	8	9	8	1	4	67	154	8	189	9	12	13	8	46	33	20	33	4	2	4	1	38	15	4	23	6	8	1	4	37	43	2	53	18	16	26	20	10	22	11	7
367	WT-HAP1-300microM-TMZ	WT	TMZ	300microM	HAP1	27	12	4	15	2	3	1	5	183	763	14	691	6	9	11	9	45	29	15	29	2	5	5	2	29	14	3	23	5	2	1	4	83	421	6	369	12	23	32	16	19	17	8	8
368	WT-HAP1-300microM-TMZ	WT	TMZ	300microM	HAP1	18	6	2	5	1	3	1	1	6	4	2	12	2	2	0	5	43	29	14	20	0	1	2	0	11	8	6	15	0	1	1	3	10	5	1	12	2	2	1	1	9	12	8	9
166	p53-TK6-nodrug	p53	nodrug	0	TK6	1	2	0	0	1	1	0	1	4	1	0	1	0	1	1	1	2	0	1	1	0	0	1	5	1	0	1	0	1	1	0	1	0	2	2	4	0	0	1	0	1	1	1	2
167	p53-TK6-nodrug	p53	nodrug	0	TK6	3	1	0	4	0	1	0	1	5	1	4	0	1	1	0	0	2	1	4	0	0	1	0	0	3	1	0	0	0	0	0	1	3	3	3	3	0	2	1	3	1	0	2	3
168	p53-TK6-nodrug	p53	nodrug	0	TK6	4	0	0	2	0	1	0	0	0	1	1	1	0	1	2	0	5	3	3	4	1	1	1	0	3	0	0	3	1	0	0	2	0	2	1	3	1	3	1	2	0	1	0	4
169	p53-TK6-2.5microM-TMZ	p53	TMZ	2.5microM	TK6	4	0	0	3	0	1	0	1	6	13	4	7	0	1	3	1	3	2	1	4	1	0	2	1	4	0	0	2	0	0	0	0	18	48	3	9	0	1	0	1	1	1	2	2
170	p53-TK6-2.5microM-TMZ	p53	TMZ	2.5microM	TK6	6	1	0	3	1	2	0	1	6	14	0	10	4	1	1	3	7	4	4	6	1	0	2	3	2	1	0	1	0	1	0	1	12	27	6	18	4	3	5	2	3	3	1	2
171	p53-TK6-2.5microM-TMZ	p53	TMZ	2.5microM	TK6	0	3	0	5	0	0	1	2	6	23	4	8	2	3	1	2	1	1	1	1	1	0	1	0	3	3	0	2	0	0	0	0	9	34	5	19	2	2	5	0	0	4	1	5
172	p53-TK6-5microM-TMZ	p53	TMZ	5microM	TK6	9	5	1	4	2	2	1	4	14	24	6	20	2	0	0	1	3	3	4	0	0	0	0	4	3	5	0	4	3	1	0	3	25	99	2	35	1	2	2	3	3	2	1	4
173	p53-TK6-5microM-TMZ	p53	TMZ	5microM	TK6	1	0	0	1	1	1	0	0	12	25	3	15	1	1	1	2	3	0	3	2	0	1	0	0	2	4	0	0	1	0	1	0	18	88	8	21	1	3	3	3	1	2	0	1
174	p53-TK6-5microM-TMZ	p53	TMZ	5microM	TK6	5	0	0	4	3	0	0	2	14	25	4	9	0	0	2	0	5	2	2	3	1	0	1	1	3	2	1	6	2	3	0	0	17	81	7	33	0	0	0	1	2	1	2	5
193	ALKBH2-TK6-nodrug	ALKBH2	nodrug	0	TK6	1	0	0	1	2	2	0	2	2	2	1	1	1	1	0	1	2	0	0	1	0	0	0	0	1	0	0	0	0	0	1	0	2	2	1	3	1	0	0	2	0	1	2	1
194	ALKBH2-TK6-nodrug	ALKBH2	nodrug	0	TK6	0	1	0	1	3	0	0	1	4	2	2	0	3	2	1	3	1	0	5	3	3	1	0	2	2	0	1	0	0	0	0	0	3	2	0	2	2	0	0	0	0	4	2	4
195	ALKBH2-TK6-nodrug	ALKBH2	nodrug	0	TK6	3	1	0	1	0	1	0	0	1	0	0	0	0	0	0	3	1	0	0	0	0	0	1	0	2	2	0	0	1	0	0	0	1	3	2	1	0	0	0	1	0	0	0	0
196	ALKBH2-TK6-2.5microM-TMZ	ALKBH2	TMZ	2.5microM	TK6	1	0	0	1	0	0	0	1	9	10	3	12	1	0	0	0	1	1	2	3	0	1	1	1	4	2	0	1	2	0	0	0	10	23	0	11	0	1	0	0	1	1	2	3
197	ALKBH2-TK6-2.5microM-TMZ	ALKBH2	TMZ	2.5microM	TK6	6	4	0	2	2	0	0	3	4	10	1	6	2	1	2	2	1	1	6	5	1	0	1	2	1	1	1	5	0	0	0	1	9	42	3	14	1	1	0	2	1	2	1	5
198	ALKBH2-TK6-2.5microM-TMZ	ALKBH2	TMZ	2.5microM	TK6	4	1	0	0	2	0	0	0	8	7	2	9	2	1	0	2	4	0	1	2	1	0	0	2	2	1	1	0	2	0	0	0	12	28	3	9	1	0	1	1	1	2	1	1
199	ALKBH2-TK6-5microM-TMZ	ALKBH2	TMZ	5microM	TK6	5	1	0	1	1	1	0	3	18	26	3	18	1	2	4	3	7	5	2	2	0	1	0	2	0	2	1	4	1	1	0	1	17	60	4	36	1	2	1	4	4	2	3	3
200	ALKBH2-TK6-5microM-TMZ	ALKBH2	TMZ	5microM	TK6	3	2	0	1	1	0	0	1	15	29	5	17	2	2	0	1	6	0	0	1	3	0	0	0	2	3	1	3	0	2	0	0	19	69	1	17	1	5	1	2	1	2	1	0
201	ALKBH2-TK6-5microM-TMZ	ALKBH2	TMZ	5microM	TK6	4	0	1	2	3	1	0	1	13	43	6	16	4	3	1	6	3	3	2	3	0	0	1	1	3	3	0	3	1	1	0	2	18	78	6	29	1	1	1	1	1	1	3	2
106	ALKBH3-TK6-nodrug	ALKBH3	nodrug	0	TK6	4	3	0	3	2	1	0	0	2	0	0	1	1	0	0	2	5	1	5	0	0	0	1	1	0	1	0	1	0	0	0	0	3	1	2	1	2	0	0	1	1	0	0	1
107	ALKBH3-TK6-nodrug	ALKBH3	nodrug	0	TK6	1	0	0	0	0	0	0	0	0	0	0	3	0	0	1	0	1	0	1	1	0	0	0	2	0	1	0	0	0	0	0	0	1	0	1	3	1	1	1	3	2	1	1	3
108	ALKBH3-TK6-nodrug	ALKBH3	nodrug	0	TK6	5	0	0	2	1	1	0	1	0	0	0	2	2	0	0	1	6	1	1	2	1	1	1	2	0	0	1	3	0	0	0	2	1	0	1	0	2	0	0	1	0	2	0	6
109	ALKBH3-TK6-2.5microM-TMZ	ALKBH3	TMZ	2.5microM	TK6	6	0	0	1	1	1	0	1	15	22	2	10	1	0	2	0	3	1	1	3	0	0	1	1	4	0	0	0	0	0	0	0	10	35	2	12	0	1	2	2	1	2	1	5
110	ALKBH3-TK6-2.5microM-TMZ	ALKBH3	TMZ	2.5microM	TK6	0	1	0	1	1	1	0	1	7	17	1	3	3	3	0	1	1	3	1	2	0	0	0	0	3	1	1	0	1	0	0	1	12	47	5	23	1	3	3	2	2	0	0	5
111	ALKBH3-TK6-2.5microM-TMZ	ALKBH3	TMZ	2.5microM	TK6	2	0	1	0	1	0	0	2	8	15	4	4	0	0	3	1	2	3	2	1	0	2	0	0	4	2	0	1	0	0	0	1	9	48	3	6	0	1	2	1	1	3	1	1
112	ALKBH3-TK6-5microM-TMZ	ALKBH3	TMZ	5microM	TK6	2	0	0	1	2	0	2	1	12	32	4	24	1	1	2	1	7	1	0	2	1	0	1	0	4	4	2	2	1	0	0	0	14	79	3	26	1	0	0	1	1	1	0	2
113	ALKBH3-TK6-5microM-TMZ	ALKBH3	TMZ	5microM	TK6	5	3	0	0	3	1	0	1	10	32	4	18	0	0	1	4	6	2	5	2	1	1	1	0	6	4	0	2	2	1	0	1	25	94	5	32	0	1	3	2	4	2	0	3
114	ALKBH3-TK6-5microM-TMZ	ALKBH3	TMZ	5microM	TK6	1	4	1	1	1	0	0	1	14	31	3	28	3	2	0	2	6	5	3	1	1	1	1	1	6	4	1	2	3	0	0	1	22	79	2	43	4	2	2	1	2	2	0	4
115	MGMT-TK6-nodrug	MGMT	nodrug	0	TK6	6	0	0	0	0	1	2	1	6	0	2	1	2	2	0	0	2	2	1	0	0	0	1	2	0	1	0	1	1	0	0	1	3	2	1	0	1	2	0	0	2	0	2	2
116	MGMT-TK6-nodrug	MGMT	nodrug	0	TK6	3	0	2	0	3	2	0	2	2	1	1	3	1	0	2	2	2	0	1	4	0	1	1	2	5	0	1	3	1	1	0	0	4	1	1	2	0	0	1	2	1	2	2	4
117	MGMT-TK6-nodrug	MGMT	nodrug	0	TK6	3	1	0	0	0	0	0	0	2	0	0	1	2	0	0	4	4	3	2	0	0	0	0	0	1	1	0	1	0	0	0	1	2	0	0	0	2	0	0	1	1	2	1	0
118	MGMT-TK6-2.5microM-TMZ	MGMT	TMZ	2.5microM	TK6	4	2	0	3	1	0	0	2	10	13	3	12	3	0	2	1	3	1	2	2	0	0	0	0	4	1	0	1	1	0	0	1	10	43	4	16	0	1	1	1	1	3	2	2
119	MGMT-TK6-2.5microM-TMZ	MGMT	TMZ	2.5microM	TK6	6	1	1	3	0	1	1	1	5	8	1	9	3	0	1	0	2	0	2	2	0	1	0	1	4	2	0	2	0	0	0	1	10	33	3	14	0	0	0	0	1	0	2	1
120	MGMT-TK6-2.5microM-TMZ	MGMT	TMZ	2.5microM	TK6	3	1	0	0	4	1	0	0	5	15	1	9	2	1	1	1	4	1	1	2	1	2	1	2	5	1	0	2	1	0	0	0	7	35	4	13	1	0	2	4	3	1	1	3
121	MGMT-TK6-5microM-TMZ	MGMT	TMZ	5microM	TK6	4	1	0	2	0	2	0	0	12	19	5	23	3	3	1	0	5	2	0	1	2	0	2	0	1	8	0	2	1	3	0	0	24	94	6	30	2	1	0	2	5	2	0	1
122	MGMT-TK6-5microM-TMZ	MGMT	TMZ	5microM	TK6	3	2	0	2	1	1	0	1	9	29	2	15	1	1	1	1	6	2	2	3	0	0	0	0	1	2	1	1	0	0	0	0	13	83	4	34	1	2	3	2	0	1	1	2
123	MGMT-TK6-5microM-TMZ	MGMT	TMZ	5microM	TK6	1	2	0	4	0	2	0	5	23	17	4	30	3	0	2	1	5	1	4	6	0	0	1	2	1	3	0	2	0	1	0	1	18	82	4	49	1	1	1	5	1	3	1	0
421	MGMT-HAP1-nodrug	MGMT	nodrug	0	HAP1	16	7	0	10	1	1	0	2	3	1	2	2	1	3	2	3	0	0	0	2	2	2	3	4	14	9	3	11	0	1	1	2	6	4	0	2	0	1	2	2	3	1	0	2
422	MGMT-HAP1-nodrug	MGMT	nodrug	0	HAP1	14	2	1	9	2	1	0	1	2	2	2	1	0	2	1	3	1	0	0	3	1	1	0	0	14	7	2	13	1	0	0	1	10	2	4	2	1	0	1	1	0	2	0	2
423	MGMT-HAP1-nodrug	MGMT	nodrug	0	HAP1	13	2	2	10	4	2	2	1	3	0	2	3	1	1	0	2	3	0	1	0	1	1	1	2	7	3	1	10	1	1	0	2	1	1	0	1	2	0	0	0	2	1	0	0
424	MGMT-HAP1-3.75microM-TMZ	MGMT	TMZ	3.75microM	HAP1	27	2	1	8	4	2	0	6	30	56	3	38	1	2	1	6	5	3	1	5	0	0	5	0	19	7	6	13	2	1	1	0	21	112	4	59	1	1	2	3	1	4	3	4
425	MGMT-HAP1-3.75microM-TMZ	MGMT	TMZ	3.75microM	HAP1	28	4	2	9	2	2	1	4	12	29	2	28	2	0	1	1	3	1	2	1	2	0	2	1	30	6	6	11	2	1	0	0	13	58	4	40	2	3	1	0	2	0	2	4
426	MGMT-HAP1-3.75microM-TMZ	MGMT	TMZ	3.75microM	HAP1	22	7	3	9	3	3	2	1	16	33	4	32	1	2	0	2	4	3	3	5	2	1	5	2	20	4	6	12	4	1	0	2	16	77	0	41	2	3	1	1	0	0	2	1
427	MGMT-HAP1-5microM-TMZ	MGMT	TMZ	5microM	HAP1	27	8	3	7	1	0	2	4	27	53	8	43	0	1	1	1	3	1	5	4	0	1	2	1	16	7	3	19	3	3	0	1	28	114	3	66	2	1	2	3	4	3	2	6
428	MGMT-HAP1-5microM-TMZ	MGMT	TMZ	5microM	HAP1	23	4	1	13	3	0	0	7	17	31	5	29	1	1	0	0	2	0	1	3	0	1	4	0	18	5	8	18	1	1	1	1	12	48	2	37	1	2	2	2	2	0	2	3
429	MGMT-HAP1-5microM-TMZ	MGMT	TMZ	5microM	HAP1	23	4	2	15	2	2	0	4	16	30	1	30	2	0	1	1	4	5	2	3	0	0	0	3	36	6	4	14	3	2	0	0	16	67	3	41	1	2	1	2	4	1	5	1
202	MPG-TK6-nodrug	MPG	nodrug	0	TK6	1	0	0	2	0	0	1	0	4	1	2	3	0	1	0	0	2	3	2	0	0	0	1	0	3	0	0	1	0	0	2	0	1	0	0	1	2	2	0	1	0	1	2	3
203	MPG-TK6-nodrug	MPG	nodrug	0	TK6	2	1	0	0	1	0	0	3	1	2	1	1	1	1	1	0	2	1	1	2	0	0	0	0	1	1	1	0	1	1	0	1	1	1	1	1	1	1	0	1	1	1	1	2
204	MPG-TK6-nodrug	MPG	nodrug	0	TK6	2	2	0	1	1	0	0	3	5	0	1	0	0	0	1	1	6	2	3	2	2	1	1	0	3	2	1	0	1	0	0	0	0	4	1	1	0	1	0	0	3	3	4	0
205	MPG-TK6-2.5microM-TMZ	MPG	TMZ	2.5microM	TK6	6	2	0	2	2	3	0	0	6	5	3	9	2	1	3	1	4	3	1	1	2	0	2	1	6	2	0	3	0	0	0	1	14	50	4	9	1	3	4	5	2	0	0	2
206	MPG-TK6-2.5microM-TMZ	MPG	TMZ	2.5microM	TK6	5	1	1	2	2	0	0	4	4	4	2	5	2	0	1	3	4	2	5	1	1	0	0	2	3	4	0	3	2	0	1	1	6	17	1	10	1	1	2	4	3	1	2	3
207	MPG-TK6-2.5microM-TMZ	MPG	TMZ	2.5microM	TK6	0	0	0	2	1	0	1	4	5	6	2	4	1	1	4	1	3	3	1	3	0	0	0	0	0	3	1	0	0	1	0	0	9	33	4	7	1	1	2	2	3	1	1	4
208	MPG-TK6-5microM-TMZ	MPG	TMZ	5microM	TK6	4	3	0	2	0	2	1	2	10	35	5	24	1	1	3	3	1	1	3	3	0	1	0	6	3	3	2	2	0	1	0	0	19	66	2	26	4	3	4	4	1	2	0	4
209	MPG-TK6-5microM-TMZ	MPG	TMZ	5microM	TK6	3	1	1	4	2	3	0	0	11	28	7	16	5	1	2	2	5	3	5	3	0	0	0	1	3	2	1	4	1	0	0	0	24	81	4	35	6	2	8	6	3	2	1	2
210	MPG-TK6-5microM-TMZ	MPG	TMZ	5microM	TK6	1	0	2	3	0	1	0	1	7	12	3	19	2	2	1	2	4	0	1	3	2	0	0	2	3	0	0	1	2	0	0	0	17	67	3	20	1	6	7	3	1	5	2	2
148	POLB-TK6-nodrug	POLB	nodrug	0	TK6	7	1	0	0	0	1	0	0	2	1	0	1	0	0	2	2	6	0	2	2	1	0	1	0	1	1	1	0	0	0	0	1	0	4	1	1	1	1	1	1	0	2	1	0
149	POLB-TK6-nodrug	POLB	nodrug	0	TK6	6	2	0	4	1	0	1	0	4	3	2	1	3	2	1	3	5	1	2	1	0	0	2	1	3	1	2	1	1	1	0	0	1	2	2	2	2	0	1	1	1	0	0	3
150	POLB-TK6-nodrug	POLB	nodrug	0	TK6	7	0	0	3	2	0	0	0	3	0	1	0	1	2	0	2	4	2	3	1	0	0	0	0	0	0	0	0	1	0	0	1	1	0	0	4	2	0	2	1	2	1	1	2
151	POLB-TK6-2.5microM-TMZ	POLB	TMZ	2.5microM	TK6	3	0	0	1	3	2	0	1	11	6	1	12	0	0	0	2	2	1	2	1	0	1	0	1	3	2	1	4	1	1	0	0	10	42	4	24	2	2	1	3	2	1	2	0
152	POLB-TK6-2.5microM-TMZ	POLB	TMZ	2.5microM	TK6	5	1	1	2	4	1	0	3	9	20	1	10	2	0	0	0	2	0	1	3	0	0	0	0	1	0	2	2	0	1	0	1	6	33	4	13	3	1	1	0	2	2	0	4
153	POLB-TK6-2.5microM-TMZ	POLB	TMZ	2.5microM	TK6	6	0	1	4	1	3	0	3	10	19	2	14	2	1	0	3	4	1	3	2	2	0	1	1	2	2	0	2	0	1	0	1	10	45	1	23	0	1	2	2	1	2	1	4
154	POLB-TK6-5microM-TMZ	POLB	TMZ	5microM	TK6	6	1	1	3	0	2	1	0	14	25	6	22	1	2	1	1	3	2	5	4	1	0	0	0	4	8	2	0	1	0	0	0	23	110	8	39	0	3	4	0	0	1	3	0
155	POLB-TK6-5microM-TMZ	POLB	TMZ	5microM	TK6	10	2	1	2	5	0	0	0	15	40	4	22	3	1	4	3	4	4	3	3	1	1	0	0	3	4	0	6	1	1	0	3	18	100	8	55	2	6	1	3	2	2	0	3
156	POLB-TK6-5microM-TMZ	POLB	TMZ	5microM	TK6	7	0	0	3	7	1	0	0	9	25	4	13	1	1	1	1	4	0	4	3	1	1	2	0	3	4	0	4	1	1	0	0	14	81	7	44	4	3	3	1	1	3	1	0
B9_242k	XRCC1-TK6-nodrug	XRCC1	nodrug	0	TK6	5	0	2	2	0	2	0	2	2	2	3	0	0	0	0	1	5	0	2	5	0	0	1	0	3	2	0	1	0	0	0	2	2	0	0	0	1	1	2	0	1	2	2	1
C3_197k	XRCC1-TK6-nodrug	XRCC1	nodrug	0	TK6	4	0	1	1	1	0	0	2	6	1	1	2	2	0	2	4	4	0	2	5	0	1	1	0	4	1	0	4	2	0	0	2	2	2	1	3	0	1	0	0	3	2	1	3
C8_E10_220k	XRCC1-TK6-nodrug	XRCC1	nodrug	0	TK6	5	0	1	2	1	1	0	1	3	0	1	2	2	0	1	1	6	2	1	5	2	2	0	0	2	1	1	1	1	0	0	0	4	1	0	1	1	2	1	0	3	6	0	4
A5_1	XRCC1-TK6-1.25microM-TMZ	XRCC1	TMZ	1.25microM	TK6	4	1	0	1	0	1	0	2	4	6	0	3	4	4	3	3	11	4	4	4	1	0	1	0	0	3	0	4	1	1	0	1	12	16	3	13	0	1	1	2	3	3	0	1
E7_1	XRCC1-TK6-1.25microM-TMZ	XRCC1	TMZ	1.25microM	TK6	2	3	0	3	2	0	0	1	5	10	3	4	3	1	2	2	8	2	0	6	2	1	1	2	3	1	0	6	2	2	0	2	3	19	1	13	1	0	1	1	0	1	2	4
F11_1	XRCC1-TK6-1.25microM-TMZ	XRCC1	TMZ	1.25microM	TK6	2	2	0	2	2	0	0	2	3	6	1	7	5	1	0	5	3	3	1	1	0	0	0	3	1	1	0	4	0	0	0	1	1	14	0	4	1	2	2	0	2	1	2	2
D11_3Tmz_206k	XRCC1-TK6-3microM-TMZ	XRCC1	TMZ	3microM	TK6	3	2	1	1	2	0	1	3	10	20	3	13	3	3	0	4	5	3	2	7	0	0	0	0	3	5	0	2	1	4	0	1	12	52	3	20	1	0	1	0	7	2	1	3
D12_3Tmz_206k	XRCC1-TK6-3microM-TMZ	XRCC1	TMZ	3microM	TK6	8	1	1	5	4	1	1	4	13	23	0	17	0	0	1	2	9	2	2	6	2	0	2	4	6	6	3	3	2	1	0	0	19	56	7	29	0	1	1	1	1	2	1	3
G10_3Tmz_218k	XRCC1-TK6-3microM-TMZ	XRCC1	TMZ	3microM	TK6	9	3	1	3	3	0	0	3	10	23	1	13	2	1	2	3	6	1	7	7	3	1	1	1	8	3	0	5	1	2	0	1	14	46	2	22	3	0	3	1	3	2	6	2
309	ERCC1-TK6-nodrug	ERCC1	nodrug	0	TK6	6	1	0	1	5	2	0	2	3	1	0	4	0	1	2	5	4	3	4	4	0	1	3	2	3	0	0	1	3	2	1	3	5	1	1	4	1	3	1	4	4	3	3	4
310	ERCC1-TK6-nodrug	ERCC1	nodrug	0	TK6	4	2	0	2	0	0	0	1	5	0	1	2	0	1	0	0	5	1	1	3	0	1	1	0	1	3	0	4	0	0	1	0	2	3	0	0	1	2	1	4	2	0	1	3
311	ERCC1-TK6-nodrug	ERCC1	nodrug	0	TK6	4	0	0	4	0	1	0	1	4	1	1	1	2	0	1	2	2	0	3	4	1	0	1	0	1	0	1	3	3	1	0	0	6	3	4	3	0	1	2	3	2	1	1	3
55	ERCC1-TK6-nodrug	ERCC1	nodrug	0	TK6	4	3	2	4	4	2	0	2	2	2	0	2	1	2	4	7	6	3	1	2	1	0	1	1	2	1	0	2	3	0	0	0	0	0	1	1	2	4	1	1	2	3	2	2
56	ERCC1-TK6-nodrug	ERCC1	nodrug	0	TK6	6	2	0	3	4	0	0	3	8	2	1	4	3	1	2	3	7	1	2	4	0	2	4	4	8	0	1	4	2	1	0	4	2	3	1	5	5	2	2	1	0	3	3	3
65	ERCC1-TK6-nodrug	ERCC1	nodrug	0	TK6	5	2	1	2	4	2	1	4	6	0	1	3	2	0	0	0	3	2	1	3	0	2	0	1	1	4	0	4	1	1	0	2	2	3	0	1	1	1	1	3	1	1	2	2
58	ERCC1-TK6-1.25microM-TMZ	ERCC1	TMZ	1.25microM	TK6	7	2	1	3	2	1	0	4	7	6	0	4	1	1	1	2	3	0	2	0	1	0	1	3	1	2	0	1	0	0	0	2	7	15	1	7	1	0	0	3	3	2	3	2
59	ERCC1-TK6-1.25microM-TMZ	ERCC1	TMZ	1.25microM	TK6	8	4	0	13	6	1	0	2	3	4	1	5	3	3	1	6	6	5	4	5	3	2	0	2	3	6	0	7	2	1	0	2	9	18	0	8	0	4	1	3	2	5	0	3
66	ERCC1-TK6-1.25microM-TMZ	ERCC1	TMZ	1.25microM	TK6	9	3	0	5	4	2	0	7	8	5	4	9	4	1	0	5	9	0	3	2	1	0	1	2	2	2	0	5	2	2	0	1	7	18	4	10	0	3	4	3	4	3	1	4
61	ERCC1-TK6-3microM-TMZ	ERCC1	TMZ	3microM	TK6	7	6	0	9	4	2	0	3	16	7	5	12	5	0	1	5	4	5	5	6	1	1	1	2	6	3	0	4	1	4	1	2	16	33	1	16	1	5	2	3	4	2	2	9
67	ERCC1-TK6-3microM-TMZ	ERCC1	TMZ	3microM	TK6	6	4	0	9	1	3	0	1	13	11	2	8	3	5	1	0	8	6	4	4	5	1	0	1	2	2	1	2	2	0	1	5	9	43	7	17	2	2	2	1	3	4	1	1
68	ERCC1-TK6-3microM-TMZ	ERCC1	TMZ	3microM	TK6	5	4	1	2	7	1	0	4	10	18	4	15	1	0	2	4	8	4	6	1	0	0	1	1	7	4	0	3	2	0	0	0	14	53	3	29	0	3	2	3	2	7	3	7
300	XPA-TK6-nodrug	XPA	nodrug	0	TK6	3	1	0	2	1	0	0	1	5	2	0	1	1	3	0	0	2	0	1	2	2	0	0	0	2	1	0	5	1	0	0	0	1	1	0	1	0	1	0	1	3	1	1	3
301	XPA-TK6-nodrug	XPA	nodrug	0	TK6	2	1	2	2	1	1	0	0	1	1	1	2	0	0	1	2	1	0	1	0	0	1	0	1	0	0	1	3	1	0	0	1	1	0	0	3	0	1	1	2	5	0	1	0
302	XPA-TK6-nodrug	XPA	nodrug	0	TK6	0	0	0	2	2	3	0	2	2	0	0	2	1	1	3	0	2	0	1	1	0	0	0	0	2	1	0	0	2	0	0	0	0	0	1	0	0	1	0	1	2	0	0	2
70	XPA-TK6-nodrug	XPA	nodrug	0	TK6	5	2	0	2	2	0	1	0	1	0	1	2	0	2	0	0	6	1	2	3	0	1	2	1	1	0	0	2	1	1	0	1	4	2	1	2	1	2	0	1	0	2	0	0
71	XPA-TK6-nodrug	XPA	nodrug	0	TK6	6	1	0	1	3	0	0	0	2	2	1	2	0	0	2	3	7	1	1	5	0	1	2	2	1	1	0	0	0	1	0	0	4	1	0	0	0	1	1	2	3	2	2	3
72	XPA-TK6-nodrug	XPA	nodrug	0	TK6	7	2	1	4	2	1	0	2	4	3	1	0	2	0	1	3	4	4	2	6	0	1	2	2	2	4	0	1	3	1	0	4	0	2	1	2	0	1	2	1	1	5	4	2
73	XPA-TK6-2.5microM-TMZ	XPA	TMZ	2.5microM	TK6	11	1	0	3	5	0	0	2	11	18	1	15	2	3	4	1	8	4	1	3	1	2	0	1	2	4	1	2	0	1	0	1	17	35	4	17	1	0	1	0	3	1	1	4
74	XPA-TK6-2.5microM-TMZ	XPA	TMZ	2.5microM	TK6	5	3	0	9	3	1	1	2	10	12	1	10	0	0	3	2	6	1	4	4	1	2	1	1	2	1	0	4	2	0	1	0	9	25	0	11	1	4	3	2	1	3	1	6
75	XPA-TK6-2.5microM-TMZ	XPA	TMZ	2.5microM	TK6	2	7	0	0	2	0	0	3	7	12	5	22	3	1	3	1	7	1	3	2	1	2	0	1	1	1	1	4	0	0	0	1	9	28	4	21	2	0	1	5	1	0	1	2
76	XPA-TK6-5microM-TMZ	XPA	TMZ	5microM	TK6	8	3	2	7	5	2	0	3	17	29	2	24	0	2	1	1	11	4	7	6	3	1	2	1	4	2	1	4	2	3	1	3	17	76	10	29	3	4	6	6	1	1	2	3
77	XPA-TK6-5microM-TMZ	XPA	TMZ	5microM	TK6	4	2	0	6	5	3	0	1	13	25	3	13	0	2	4	1	4	1	5	6	1	3	3	0	10	5	0	0	1	1	0	1	13	78	2	36	0	5	0	4	9	5	6	2
78	XPA-TK6-5microM-TMZ	XPA	TMZ	5microM	TK6	9	4	0	4	3	1	0	4	18	25	7	10	3	3	4	4	6	3	5	2	0	1	1	1	4	4	1	7	0	2	0	0	28	76	3	35	8	9	4	5	1	3	1	3
46	XPA_XRCC1-TK6-nodrug	XPA_XRCC1	nodrug	0	TK6	8	3	1	2	1	2	0	0	5	2	3	4	0	2	1	4	3	1	5	1	1	1	0	1	1	0	0	3	0	0	0	1	5	3	2	2	2	2	5	2	0	1	2	1
47	XPA_XRCC1-TK6-nodrug	XPA_XRCC1	nodrug	0	TK6	9	1	0	2	3	0	0	2	1	0	1	1	3	1	1	2	6	1	0	3	1	0	3	1	3	2	0	2	1	7	0	3	0	2	0	1	0	1	2	1	0	5	5	6
48	XPA_XRCC1-TK6-nodrug	XPA_XRCC1	nodrug	0	TK6	6	1	3	2	1	1	0	3	5	3	2	2	4	1	1	3	6	0	4	2	4	1	2	2	5	1	0	5	0	0	0	2	2	2	0	3	0	1	1	3	1	4	1	3
49	XPA_XRCC1-TK6-1.25microM-TMZ	XPA_XRCC1	TMZ	1.25microM	TK6	5	2	0	2	2	3	0	3	4	6	2	10	3	2	2	4	4	0	2	6	1	1	2	2	8	2	0	2	0	1	1	7	8	15	5	10	1	1	2	1	3	3	3	5
50	XPA_XRCC1-TK6-1.25microM-TMZ	XPA_XRCC1	TMZ	1.25microM	TK6	7	1	0	1	4	1	0	2	5	4	1	3	1	1	3	2	9	1	2	7	1	2	0	2	3	3	0	2	1	1	1	1	3	10	3	8	2	1	4	4	6	4	5	4
51	XPA_XRCC1-TK6-1.25microM-TMZ	XPA_XRCC1	TMZ	1.25microM	TK6	8	1	0	4	1	3	0	1	12	9	1	16	1	1	2	5	9	4	4	6	1	0	1	0	4	2	1	1	1	1	1	4	3	22	1	7	3	3	1	4	2	2	4	5
52	XPA_XRCC1-TK6-3microM-TMZ	XPA_XRCC1	TMZ	3microM	TK6	5	9	1	4	5	5	0	1	11	17	2	18	2	4	2	3	8	2	4	6	4	0	3	5	3	2	0	4	4	1	0	3	21	54	6	14	4	2	3	8	4	3	4	3
53	XPA_XRCC1-TK6-3microM-TMZ	XPA_XRCC1	TMZ	3microM	TK6	7	6	1	6	5	1	0	4	9	13	1	14	2	2	3	3	10	3	5	4	1	0	1	1	9	5	1	2	2	0	0	3	15	56	4	27	2	3	4	4	2	3	2	3
54	XPA_XRCC1-TK6-3microM-TMZ	XPA_XRCC1	TMZ	3microM	TK6	5	3	1	9	2	2	1	2	14	17	4	9	4	2	2	4	5	0	4	2	2	1	1	2	5	3	0	3	0	1	0	2	10	39	2	16	1	2	4	4	3	0	4	6
401	POLQ-TK6-nodrug	POLQ	nodrug	0	TK6	3	0	0	1	2	2	0	2	2	0	1	2	2	0	0	2	3	0	1	2	0	0	1	0	3	0	0	1	1	1	0	1	2	0	0	1	0	2	2	1	0	1	3	3
402	POLQ-TK6-nodrug	POLQ	nodrug	0	TK6	2	0	1	4	2	0	2	1	2	0	4	1	3	0	4	4	3	0	0	0	0	0	0	0	1	1	0	2	1	0	0	3	5	2	2	1	4	3	1	1	0	4	1	2
403	POLQ-TK6-nodrug	POLQ	nodrug	0	TK6	1	0	0	1	2	2	0	4	4	1	2	1	3	0	0	2	5	0	2	2	0	0	0	3	1	1	0	0	0	1	0	0	3	1	1	3	0	1	1	0	0	0	1	5
404	POLQ-TK6-2.5microM-TMZ	POLQ	TMZ	2.5microM	TK6	3	1	0	4	5	4	0	3	6	9	4	9	2	1	1	0	4	0	3	6	4	0	1	1	5	1	0	6	1	0	0	0	14	24	5	13	0	1	0	3	2	2	2	4
405	POLQ-TK6-2.5microM-TMZ	POLQ	TMZ	2.5microM	TK6	6	1	0	4	1	3	0	2	12	20	2	12	2	3	0	3	8	3	3	2	2	0	1	2	1	3	0	7	1	2	0	0	13	30	4	16	2	2	1	2	2	1	1	1
406	POLQ-TK6-2.5microM-TMZ	POLQ	TMZ	2.5microM	TK6	3	2	0	2	0	1	0	0	12	8	0	7	3	1	0	4	4	1	1	0	1	1	0	1	2	2	0	4	1	2	0	2	8	28	1	6	4	1	3	2	2	3	2	7
407	POLQ-TK6-5microM-TMZ	POLQ	TMZ	5microM	TK6	2	0	1	2	3	2	0	3	16	30	7	12	1	0	1	2	7	4	3	2	2	0	1	2	4	4	0	5	0	0	0	3	27	72	9	24	2	3	1	3	2	1	0	6
408	POLQ-TK6-5microM-TMZ	POLQ	TMZ	5microM	TK6	8	2	0	2	0	1	0	0	21	23	1	19	1	2	2	1	11	3	0	4	1	1	1	2	4	3	0	5	3	1	0	1	10	65	2	25	2	1	1	8	2	3	4	4
409	POLQ-TK6-5microM-TMZ	POLQ	TMZ	5microM	TK6	6	1	1	2	0	3	0	0	18	21	4	12	2	3	1	3	6	2	4	5	2	0	1	3	4	2	0	4	2	3	0	0	10	67	1	32	2	2	1	3	3	1	6	6
411	LIG4-TK6-nodrug	LIG4	nodrug	0	TK6	3	0	1	5	0	0	0	1	2	1	0	1	1	0	0	1	2	1	3	1	0	0	1	1	1	0	0	1	3	0	0	0	1	2	0	1	0	1	2	0	3	3	1	1
412	LIG4-TK6-nodrug	LIG4	nodrug	0	TK6	2	1	0	0	2	1	0	1	2	0	0	0	0	1	1	0	5	0	0	1	0	0	2	1	3	0	0	1	0	1	0	0	0	3	0	3	2	1	0	1	0	1	0	1
413	LIG4-TK6-nodrug	LIG4	nodrug	0	TK6	2	0	0	3	0	1	0	0	4	0	2	0	2	0	0	1	4	1	1	1	2	0	0	2	0	0	3	1	1	1	0	0	3	1	0	0	1	0	0	0	0	1	0	3
414	LIG4-TK6-2.5microM-TMZ	LIG4	TMZ	2.5microM	TK6	4	3	0	3	2	2	0	2	7	9	2	10	2	1	0	2	8	0	6	3	1	0	1	0	4	0	0	1	1	1	0	1	6	19	5	10	0	0	0	2	3	1	2	1
415	LIG4-TK6-2.5microM-TMZ	LIG4	TMZ	2.5microM	TK6	5	1	0	3	2	2	0	2	9	7	2	6	0	0	2	3	7	2	0	4	0	1	1	0	8	2	0	2	0	1	0	1	7	25	2	14	0	4	0	2	2	0	2	2
416	LIG4-TK6-2.5microM-TMZ	LIG4	TMZ	2.5microM	TK6	1	0	1	2	1	0	0	2	11	8	0	19	1	1	1	1	3	1	1	2	0	1	1	0	2	1	1	1	0	0	0	1	9	19	3	8	1	0	1	2	3	2	2	4
417	LIG4-TK6-5microM-TMZ	LIG4	TMZ	5microM	TK6	1	2	1	0	1	2	0	1	12	11	4	24	1	1	2	4	11	1	3	5	1	0	0	0	4	6	1	4	2	0	1	0	16	52	2	23	1	2	0	4	2	2	1	1
418	LIG4-TK6-5microM-TMZ	LIG4	TMZ	5microM	TK6	4	3	1	0	1	1	1	0	14	17	3	23	1	1	1	1	9	3	3	5	1	0	1	2	4	5	0	1	4	0	0	2	16	50	2	17	2	1	1	1	2	3	0	3
419	LIG4-TK6-5microM-TMZ	LIG4	TMZ	5microM	TK6	3	3	0	2	3	1	0	1	14	18	0	24	1	1	1	0	8	3	1	2	0	1	1	0	5	3	0	2	2	0	0	0	20	57	5	30	1	5	1	2	2	0	1	3
471	RAD54L_54B-TK6-nodrug	RAD54L_54B	nodrug	0	TK6	7	0	0	1	5	0	0	2	5	2	0	2	3	2	2	1	7	4	1	6	2	1	0	2	1	2	0	0	2	1	0	1	4	3	1	3	1	1	2	2	0	5	4	5
472	RAD54L_54B-TK6-nodrug	RAD54L_54B	nodrug	0	TK6	5	0	0	2	0	1	0	1	3	4	0	2	2	1	0	1	4	1	2	3	1	0	0	1	2	1	1	0	0	0	1	1	4	4	1	2	1	1	5	0	1	2	4	3
473	RAD54L_54B-TK6-nodrug	RAD54L_54B	nodrug	0	TK6	4	1	1	0	2	0	0	3	2	3	1	1	0	1	2	3	11	1	2	0	0	0	0	1	3	0	0	2	0	1	0	0	1	3	1	1	1	0	2	2	3	1	1	3
474	RAD54L_54B-TK6-1.25microM-TMZ	RAD54L_54B	TMZ	1.25microM	TK6	5	2	1	2	1	0	0	1	5	10	2	4	2	0	0	1	8	2	0	3	0	0	0	3	4	3	2	2	0	0	0	1	5	9	2	7	2	0	2	4	3	4	1	3
475	RAD54L_54B-TK6-1.25microM-TMZ	RAD54L_54B	TMZ	1.25microM	TK6	3	3	1	4	1	1	0	1	7	5	4	6	4	1	5	2	12	0	5	3	1	0	1	0	4	1	1	3	3	3	0	1	6	15	1	8	3	1	3	1	4	3	1	5
476	RAD54L_54B-TK6-1.25microM-TMZ	RAD54L_54B	TMZ	1.25microM	TK6	5	2	0	1	0	1	0	3	6	5	1	10	3	1	1	3	8	4	1	5	0	0	1	0	4	2	0	2	0	1	0	1	4	17	3	14	5	1	1	1	1	4	1	5
477	RAD54L_54B-TK6-3microM-TMZ	RAD54L_54B	TMZ	3microM	TK6	6	3	0	6	2	4	0	3	7	11	3	12	2	0	2	4	13	2	2	8	1	1	4	6	2	7	0	5	2	2	0	2	11	43	5	21	1	3	3	5	6	5	4	5
478	RAD54L_54B-TK6-3microM-TMZ	RAD54L_54B	TMZ	3microM	TK6	6	4	0	2	1	0	1	4	15	14	3	11	3	1	5	2	9	2	3	4	2	0	1	2	1	3	2	4	1	0	0	1	12	45	2	14	4	3	3	5	3	5	1	6
479	RAD54L_54B-TK6-3microM-TMZ	RAD54L_54B	TMZ	3microM	TK6	2	5	1	2	0	1	0	2	14	13	1	13	3	0	4	4	6	0	2	5	1	1	2	4	3	1	0	1	0	1	0	0	18	45	1	20	1	2	2	0	4	1	1	1
184	ATAD5-TK6-nodrug	ATAD5	nodrug	0	TK6	1	0	0	0	0	0	0	1	3	0	0	0	0	1	0	1	3	0	0	1	1	0	0	0	0	1	0	1	0	0	0	2	1	0	0	1	1	2	1	1	0	0	0	1
185	ATAD5-TK6-nodrug	ATAD5	nodrug	0	TK6	4	0	1	0	0	0	0	1	0	2	0	1	0	0	0	0	1	1	1	1	0	0	0	0	0	1	0	0	0	0	0	0	1	0	0	0	0	0	1	0	0	0	0	0
186	ATAD5-TK6-nodrug	ATAD5	nodrug	0	TK6	1	0	0	0	0	0	0	2	4	0	3	0	1	2	0	3	3	0	0	2	1	0	1	0	1	0	0	0	0	0	0	2	3	6	2	2	1	3	1	0	0	0	1	0
187	ATAD5-TK6-0.625microM-TMZ	ATAD5	TMZ	0.625microM	TK6	0	0	1	1	0	1	0	1	4	4	0	3	0	2	1	1	3	0	0	0	1	1	0	0	1	2	0	0	1	0	0	0	4	13	3	5	0	1	0	0	1	1	0	2
188	ATAD5-TK6-0.625microM-TMZ	ATAD5	TMZ	0.625microM	TK6	1	2	0	0	1	0	0	0	4	8	1	7	0	0	2	1	1	0	1	0	1	0	1	0	0	0	0	1	0	0	1	0	4	7	3	4	0	0	2	0	0	0	0	3
189	ATAD5-TK6-0.625microM-TMZ	ATAD5	TMZ	0.625microM	TK6	1	0	0	0	2	1	0	0	3	5	0	6	1	0	0	2	5	0	1	1	2	0	0	1	4	2	0	1	0	0	1	0	3	10	1	3	1	1	1	1	1	1	1	1
190	ATAD5-TK6-1.25microM-TMZ	ATAD5	TMZ	1.25microM	TK6	8	1	0	2	2	0	0	1	9	6	0	13	3	0	1	0	2	1	1	3	0	0	0	2	0	2	1	2	0	1	1	1	5	20	2	14	3	3	0	1	2	2	3	1
191	ATAD5-TK6-1.25microM-TMZ	ATAD5	TMZ	1.25microM	TK6	2	3	0	1	2	1	0	0	3	8	0	11	1	0	2	3	7	0	1	3	1	0	0	0	1	1	0	1	0	0	0	0	7	21	2	11	3	0	1	1	2	0	0	2
192	ATAD5-TK6-1.25microM-TMZ	ATAD5	TMZ	1.25microM	TK6	1	2	0	0	1	1	0	2	8	7	3	12	0	2	1	0	4	2	2	3	1	0	0	1	1	2	0	1	0	0	0	1	9	23	3	14	1	1	3	1	1	0	0	2
28	FANCC-TK6-nodrug	FANCC	nodrug	0	TK6	3	1	0	1	2	1	0	1	1	0	4	1	0	1	0	1	2	0	5	0	1	1	0	1	1	1	1	1	2	0	0	1	2	2	0	2	0	1	0	0	3	0	1	0
29	FANCC-TK6-nodrug	FANCC	nodrug	0	TK6	5	0	0	1	3	2	0	1	2	1	1	1	0	0	1	2	4	1	1	2	1	0	0	1	3	0	1	0	1	1	0	1	2	2	0	1	1	1	2	1	0	0	0	1
30	FANCC-TK6-nodrug	FANCC	nodrug	0	TK6	3	1	0	2	3	0	0	0	4	1	1	2	1	0	2	1	3	0	4	4	1	0	0	1	2	1	1	1	2	1	0	0	4	2	0	1	0	1	0	0	2	0	0	4
31	FANCC-TK6-0.625microM-TMZ	FANCC	TMZ	0.625microM	TK6	3	3	1	0	1	1	1	0	2	3	2	2	1	1	1	3	5	0	3	2	1	1	1	0	2	0	1	2	0	0	1	1	5	4	2	9	0	1	1	1	2	1	0	2
32	FANCC-TK6-0.625microM-TMZ	FANCC	TMZ	0.625microM	TK6	1	1	0	3	2	0	1	4	4	3	1	4	1	0	0	2	4	0	4	1	0	1	0	1	2	1	0	0	0	0	1	0	6	13	0	12	1	1	3	1	3	1	2	4
33	FANCC-TK6-0.625microM-TMZ	FANCC	TMZ	0.625microM	TK6	3	0	1	3	2	0	0	1	5	7	0	1	1	0	2	0	8	0	1	3	0	1	1	0	2	4	0	4	1	2	0	0	4	14	1	3	0	1	3	2	1	2	1	8
34	FANCC-TK6-1.25microM-TMZ	FANCC	TMZ	1.25microM	TK6	7	4	0	1	1	2	1	1	4	11	3	5	1	1	1	3	4	1	2	0	1	1	0	0	3	0	0	4	0	1	0	1	9	23	2	18	4	2	1	4	0	1	1	3
36	FANCC-TK6-1.25microM-TMZ	FANCC	TMZ	1.25microM	TK6	3	2	1	2	2	2	1	1	4	6	1	6	1	0	2	2	3	2	3	2	1	0	3	1	3	0	2	1	2	1	0	1	6	20	1	10	1	1	0	1	0	1	0	0
64	FANCC-TK6-1.25microM-TMZ	FANCC	TMZ	1.25microM	TK6	7	2	1	2	2	4	0	0	7	3	1	4	0	2	2	0	3	2	3	4	1	0	0	1	0	7	0	0	2	0	0	0	8	18	1	21	1	1	2	5	3	0	1	3
318	FANCD2-TK6-nodrug	FANCD2	nodrug	0	TK6	5	2	0	1	1	1	0	1	2	0	1	3	3	3	2	2	7	2	5	3	2	1	1	0	3	0	0	3	2	0	0	2	2	6	0	2	1	1	2	1	4	1	2	3
319	FANCD2-TK6-nodrug	FANCD2	nodrug	0	TK6	3	5	0	3	2	1	0	3	3	2	2	0	0	0	0	1	6	3	7	6	3	0	1	1	2	0	0	1	0	0	0	2	2	4	2	3	0	1	1	3	3	1	0	2
320	FANCD2-TK6-nodrug	FANCD2	nodrug	0	TK6	2	2	0	1	1	0	1	1	1	1	0	3	1	0	2	1	7	1	2	2	4	0	1	2	3	4	0	5	1	0	0	1	2	2	1	1	1	1	0	0	1	2	3	2
37	FANCD2-TK6-nodrug	FANCD2	nodrug	0	TK6	4	0	1	2	3	1	0	0	3	2	2	4	3	0	0	1	3	1	1	2	0	0	1	1	1	1	0	1	1	1	0	3	0	1	1	3	0	0	0	1	3	0	1	2
38	FANCD2-TK6-nodrug	FANCD2	nodrug	0	TK6	3	1	0	1	1	1	0	0	2	0	0	1	2	0	0	0	3	0	0	2	0	0	2	2	3	1	0	1	1	1	0	0	4	4	1	0	1	1	1	2	0	1	0	1
39	FANCD2-TK6-nodrug	FANCD2	nodrug	0	TK6	2	1	0	0	1	0	0	0	7	0	2	0	0	0	3	2	2	0	1	0	1	0	0	1	1	0	1	1	0	0	0	1	3	0	1	2	2	1	0	2	1	4	1	3
40	FANCD2-TK6-0.625microM-TMZ	FANCD2	TMZ	0.625microM	TK6	2	2	0	0	1	0	0	0	2	5	1	3	1	0	2	0	3	2	1	1	0	0	1	0	2	0	1	1	2	1	0	2	7	7	0	6	0	2	1	2	3	1	1	0
41	FANCD2-TK6-0.625microM-TMZ	FANCD2	TMZ	0.625microM	TK6	0	1	0	1	1	0	0	0	0	2	0	2	2	0	2	1	3	0	2	1	1	0	0	2	2	0	0	3	2	0	0	1	2	10	2	9	3	2	0	0	2	1	1	2
42	FANCD2-TK6-0.625microM-TMZ	FANCD2	TMZ	0.625microM	TK6	3	1	1	1	1	1	0	0	3	3	2	1	1	0	0	0	3	0	2	3	0	0	2	1	0	2	0	2	2	0	0	1	7	18	3	12	2	3	1	2	2	1	4	2
43	FANCD2-TK6-1.25microM-TMZ	FANCD2	TMZ	1.25microM	TK6	6	1	1	0	2	0	1	1	10	7	1	3	3	0	0	3	3	2	2	4	0	0	1	1	4	1	0	3	2	1	0	0	5	23	0	10	2	1	0	1	0	2	2	2
44	FANCD2-TK6-1.25microM-TMZ	FANCD2	TMZ	1.25microM	TK6	3	2	1	2	1	2	0	1	6	13	7	6	0	0	1	0	5	1	2	4	0	0	0	4	3	3	0	1	0	1	0	2	5	22	0	19	1	1	1	0	0	2	1	5
45	FANCD2-TK6-1.25microM-TMZ	FANCD2	TMZ	1.25microM	TK6	7	0	1	4	3	1	1	2	7	7	1	3	3	0	1	2	3	1	3	2	0	1	0	1	3	3	1	1	0	1	0	2	8	29	2	11	2	0	4	3	4	1	1	7
388	FANCM-TK6-nodrug	FANCM	nodrug	0	TK6	4	1	0	3	0	0	1	0	2	0	0	1	0	0	2	1	6	0	4	1	1	0	0	1	3	0	0	0	1	0	0	0	1	2	2	2	0	0	2	1	0	2	2	2
389	FANCM-TK6-nodrug	FANCM	nodrug	0	TK6	3	1	1	2	2	0	0	0	3	0	2	0	0	0	0	3	3	0	3	7	1	0	0	1	0	3	0	1	2	1	1	1	6	1	4	3	2	3	1	1	4	1	1	3
390	FANCM-TK6-nodrug	FANCM	nodrug	0	TK6	2	3	0	1	3	0	0	2	1	1	2	2	2	0	1	3	5	1	6	2	0	0	0	1	2	1	0	0	1	1	1	1	4	3	5	1	0	1	1	0	1	1	2	4
391	FANCM-TK6-0.312microM-TMZ	FANCM	TMZ	0.312microM	TK6	3	0	0	0	1	0	1	1	1	1	0	2	2	0	1	1	3	1	3	4	1	1	1	0	0	1	2	2	0	1	1	1	3	6	1	2	2	1	2	1	1	1	1	1
392	FANCM-TK6-0.312microM-TMZ	FANCM	TMZ	0.312microM	TK6	3	0	2	1	3	1	0	2	4	3	1	3	3	0	3	3	4	2	0	2	0	0	0	1	3	0	0	3	1	1	0	1	3	4	2	1	0	1	0	0	3	0	4	5
393	FANCM-TK6-0.312microM-TMZ	FANCM	TMZ	0.312microM	TK6	1	2	0	1	2	1	0	1	2	5	1	1	2	0	0	4	6	0	0	0	0	0	1	1	2	2	0	1	0	0	0	2	4	3	1	0	1	0	0	1	4	2	2	1
394	FANCM-TK6-0.625microM-TMZ	FANCM	TMZ	0.625microM	TK6	6	1	0	1	1	1	0	2	5	3	1	2	1	2	0	0	4	2	2	2	0	0	0	0	2	3	2	2	1	0	0	1	5	7	0	4	1	4	1	3	1	1	0	1
395	FANCM-TK6-0.625microM-TMZ	FANCM	TMZ	0.625microM	TK6	5	3	1	3	1	0	0	4	3	2	2	5	3	2	1	1	4	1	0	1	0	0	0	0	6	2	0	3	1	0	1	3	4	9	0	5	1	1	1	0	0	2	0	3
396	FANCM-TK6-0.625microM-TMZ	FANCM	TMZ	0.625microM	TK6	10	1	0	0	2	2	0	5	3	0	2	7	2	2	1	0	5	2	0	1	0	0	0	0	2	2	0	2	3	1	0	1	6	12	0	7	1	1	1	0	4	5	2	3
378	MUS81-TK6-nodrug	MUS81	nodrug	0	TK6	2	1	0	2	1	2	0	0	2	2	1	2	2	0	2	0	6	2	5	3	1	0	2	2	0	2	0	3	0	2	0	2	4	5	1	4	2	1	0	1	1	1	0	0
379	MUS81-TK6-nodrug	MUS81	nodrug	0	TK6	5	0	0	0	6	0	0	1	7	0	3	2	3	0	0	1	4	1	3	2	0	0	1	0	2	0	0	1	0	1	0	0	2	1	3	2	0	0	0	0	1	2	1	2
380	MUS81-TK6-nodrug	MUS81	nodrug	0	TK6	4	0	0	2	1	0	0	1	2	1	1	0	1	0	1	0	3	0	0	3	1	1	0	3	3	2	0	3	1	0	0	2	3	2	3	2	0	0	2	1	2	3	1	5
381	MUS81-TK6-2.5microM-TMZ	MUS81	TMZ	2.5microM	TK6	1	2	0	1	1	1	0	0	7	9	4	10	0	1	2	1	5	1	4	5	1	0	0	1	4	0	0	1	1	0	0	0	7	22	3	12	1	1	4	1	3	0	0	2
382	MUS81-TK6-2.5microM-TMZ	MUS81	TMZ	2.5microM	TK6	3	1	1	2	0	1	0	0	4	11	0	9	2	0	1	6	5	0	0	2	2	0	1	0	1	2	0	2	3	2	0	0	11	32	1	15	0	2	2	1	1	2	3	2
383	MUS81-TK6-2.5microM-TMZ	MUS81	TMZ	2.5microM	TK6	4	6	1	2	2	3	1	0	6	7	3	6	3	0	0	3	5	1	2	4	0	0	1	0	2	4	2	1	3	1	0	2	8	35	1	13	1	0	0	0	4	0	0	3
384	MUS81-TK6-5microM-TMZ	MUS81	TMZ	5microM	TK6	5	3	0	2	1	3	0	1	15	21	3	17	1	4	1	0	5	4	4	6	1	0	2	1	11	8	1	2	0	0	0	1	12	59	5	27	2	0	1	1	4	2	2	3
385	MUS81-TK6-5microM-TMZ	MUS81	TMZ	5microM	TK6	4	2	0	1	0	2	1	3	14	14	6	12	1	1	4	4	7	2	3	8	0	1	1	3	4	4	0	3	0	1	0	4	20	68	7	23	1	3	2	2	1	3	6	2
386	MUS81-TK6-5microM-TMZ	MUS81	TMZ	5microM	TK6	3	0	0	6	3	2	0	1	9	19	2	14	2	1	1	0	8	0	4	2	1	0	0	1	6	3	1	6	0	0	0	1	16	72	4	33	2	3	1	2	4	6	4	4
97	POLH-TK6-nodrug	POLH	nodrug	0	TK6	8	1	0	2	0	0	0	1	1	1	1	2	0	1	1	0	4	0	1	4	1	0	1	1	0	0	0	0	1	0	0	1	1	2	1	2	1	2	0	0	2	1	0	4
98	POLH-TK6-nodrug	POLH	nodrug	0	TK6	5	1	0	0	0	0	0	0	2	2	2	1	1	0	0	0	3	0	1	3	0	2	1	1	6	3	0	0	0	0	0	1	1	4	0	1	0	1	1	1	0	1	1	1
99	POLH-TK6-nodrug	POLH	nodrug	0	TK6	2	1	0	1	0	0	0	0	1	3	1	1	1	0	0	0	3	0	1	0	0	0	0	1	6	1	0	1	1	0	0	2	7	2	0	1	0	0	0	0	2	2	0	1
100	POLH-TK6-1.25microM-TMZ	POLH	TMZ	1.25microM	TK6	3	0	0	3	3	0	0	1	6	7	1	6	2	0	0	1	3	0	1	2	0	0	0	0	5	0	0	1	1	0	0	0	8	17	1	10	0	0	0	2	2	3	3	0
101	POLH-TK6-1.25microM-TMZ	POLH	TMZ	1.25microM	TK6	5	0	0	4	2	0	0	1	5	6	2	4	0	0	1	2	4	0	1	2	1	0	0	0	8	0	0	2	1	0	0	0	10	24	1	11	2	1	1	1	1	0	2	0
102	POLH-TK6-1.25microM-TMZ	POLH	TMZ	1.25microM	TK6	3	1	0	3	0	0	1	1	5	4	0	7	1	0	3	1	9	0	1	1	1	1	2	0	5	3	1	7	1	0	0	0	10	20	4	9	2	1	1	1	5	1	1	4
103	POLH-TK6-3microM-TMZ	POLH	TMZ	3microM	TK6	10	2	1	2	0	0	0	1	11	22	2	20	1	1	0	0	7	2	4	8	2	1	0	0	5	2	2	0	1	0	0	1	13	35	1	21	3	4	1	3	4	4	3	1
104	POLH-TK6-3microM-TMZ	POLH	TMZ	3microM	TK6	7	2	0	0	0	0	0	2	10	32	1	13	1	0	3	1	5	0	2	2	2	0	0	0	5	1	0	3	0	2	0	1	13	64	2	26	0	0	1	1	3	3	2	3
105	POLH-TK6-3microM-TMZ	POLH	TMZ	3microM	TK6	8	2	0	2	0	1	0	1	8	22	4	12	1	0	0	1	7	3	2	2	0	1	1	0	2	1	0	2	1	0	0	1	12	47	4	21	1	1	0	1	0	1	1	3
175	POLK-TK6-nodrug	POLK	nodrug	0	TK6	1	0	0	1	2	1	0	0	2	0	1	3	0	0	0	1	3	0	1	2	0	0	1	1	0	2	1	0	0	0	0	0	0	2	1	1	0	0	1	5	1	1	0	0
176	POLK-TK6-nodrug	POLK	nodrug	0	TK6	2	3	1	2	2	0	0	2	4	0	2	1	3	1	1	0	2	0	1	5	1	1	0	1	2	1	0	1	1	0	0	0	2	1	1	2	1	0	3	4	2	4	0	4
177	POLK-TK6-nodrug	POLK	nodrug	0	TK6	1	1	1	1	1	1	0	1	2	0	1	3	1	2	0	1	1	0	0	1	1	1	0	2	0	0	0	1	1	1	0	1	3	1	1	0	1	0	1	3	1	0	4	2
178	POLK-TK6-1.25microM-TMZ	POLK	TMZ	1.25microM	TK6	3	0	0	2	2	1	0	1	9	6	2	9	4	0	0	0	5	3	1	2	0	0	1	0	3	1	0	2	0	1	0	1	2	18	2	13	3	1	0	7	1	3	0	2
179	POLK-TK6-1.25microM-TMZ	POLK	TMZ	1.25microM	TK6	2	0	0	2	1	2	1	1	10	10	1	15	1	1	0	1	5	0	0	3	1	0	2	0	2	0	0	3	0	0	0	0	4	15	0	3	0	2	5	6	0	2	3	3
180	POLK-TK6-1.25microM-TMZ	POLK	TMZ	1.25microM	TK6	6	2	0	3	2	0	1	2	11	25	0	11	2	0	1	4	3	3	4	4	1	0	2	1	2	3	0	2	3	1	0	1	4	27	2	10	3	4	1	17	1	3	1	7
181	POLK-TK6-3microM-TMZ	POLK	TMZ	3microM	TK6	2	2	0	1	0	3	0	0	10	19	1	23	2	3	3	3	2	1	2	2	0	0	0	2	3	4	0	1	2	2	0	2	11	66	3	25	3	2	2	14	4	1	2	6
182	POLK-TK6-3microM-TMZ	POLK	TMZ	3microM	TK6	4	4	1	3	0	5	0	1	12	23	3	17	1	3	2	3	7	1	4	2	0	0	0	0	5	1	1	2	1	3	0	0	16	48	5	23	3	1	2	8	0	2	2	3
183	POLK-TK6-3microM-TMZ	POLK	TMZ	3microM	TK6	1	3	0	1	2	0	0	0	5	13	3	14	1	1	2	1	4	1	2	5	1	0	0	0	3	4	1	3	1	1	0	1	18	47	3	7	1	1	1	10	0	1	2	5
431	POLI-TK6-nodrug	POLI	nodrug	0	TK6	2	0	2	2	1	1	0	0	4	0	0	1	3	0	2	2	3	0	1	1	2	0	0	1	1	1	2	1	3	0	1	0	3	1	1	2	1	2	3	0	2	1	2	6
432	POLI-TK6-nodrug	POLI	nodrug	0	TK6	4	0	0	1	3	1	0	2	4	1	2	0	0	1	1	3	4	0	3	1	0	0	0	1	2	2	2	1	0	0	0	0	0	4	1	0	2	0	0	1	3	0	0	3
433	POLI-TK6-nodrug	POLI	nodrug	0	TK6	8	3	0	2	1	1	0	0	4	2	1	1	1	1	1	3	4	3	2	2	0	0	1	2	3	1	0	0	1	0	0	1	2	2	0	3	4	4	2	1	1	2	1	4
434	POLI-TK6-2.5microM-TMZ	POLI	TMZ	2.5microM	TK6	5	0	0	0	1	1	1	1	8	14	1	9	2	0	1	2	3	2	1	4	1	0	2	0	2	2	1	3	0	0	0	0	12	28	4	15	2	0	2	1	3	0	2	1
435	POLI-TK6-2.5microM-TMZ	POLI	TMZ	2.5microM	TK6	4	2	0	0	1	1	0	0	7	7	0	12	1	1	4	1	9	2	3	0	2	0	0	2	1	1	1	3	0	0	0	0	8	21	0	9	2	2	3	1	4	2	2	1
436	POLI-TK6-2.5microM-TMZ	POLI	TMZ	2.5microM	TK6	4	1	0	2	2	0	1	1	10	16	0	17	0	1	2	1	8	3	1	4	3	0	2	1	0	1	0	1	0	2	0	1	15	18	2	8	2	1	3	4	4	2	1	4
437	POLI-TK6-5microM-TMZ	POLI	TMZ	5microM	TK6	3	4	2	5	1	1	0	0	10	30	4	20	4	1	2	6	8	0	2	4	1	0	0	0	10	0	0	2	1	0	0	1	24	54	2	37	4	2	3	2	5	2	1	2
438	POLI-TK6-5microM-TMZ	POLI	TMZ	5microM	TK6	2	1	1	1	2	2	1	3	13	28	3	22	0	1	1	2	5	4	1	1	2	0	4	1	4	4	0	3	1	2	1	1	8	58	2	25	2	3	4	2	3	6	1	5
439	POLI-TK6-5microM-TMZ	POLI	TMZ	5microM	TK6	2	1	0	2	2	2	0	3	13	18	2	19	3	0	0	3	12	0	7	5	1	0	0	0	2	3	0	1	0	0	0	1	16	54	4	33	3	2	6	5	8	3	3	8
520	POLHKI-TK6-nodrug	POLHKI	nodrug	0	TK6	4	2	0	0	0	1	0	0	1	2	1	2	3	2	0	1	3	0	0	1	0	0	2	1	2	0	0	2	0	0	0	0	3	1	2	2	1	0	1	7	2	2	1	4
521	POLHKI-TK6-nodrug	POLHKI	nodrug	0	TK6	1	4	0	2	2	1	0	1	2	1	1	0	4	0	0	1	8	4	1	1	0	0	1	0	3	1	0	2	0	1	0	0	1	3	0	1	1	0	3	6	0	0	0	3
522	POLHKI-TK6-nodrug	POLHKI	nodrug	0	TK6	6	3	0	3	1	1	0	1	2	1	1	3	2	2	2	1	6	0	1	3	1	4	1	1	1	0	0	0	0	0	0	0	3	2	1	2	1	2	1	7	5	2	3	3
523	POLHKI-TK6-1.25microM-TMZ	POLHKI	TMZ	1.25microM	TK6	2	5	0	1	2	0	0	1	5	8	2	12	2	1	1	3	3	2	2	1	1	0	0	2	5	2	1	1	1	0	1	0	5	11	2	6	3	4	2	6	1	2	3	6
524	POLHKI-TK6-1.25microM-TMZ	POLHKI	TMZ	1.25microM	TK6	2	1	0	2	0	2	0	3	3	9	2	8	2	0	0	1	3	1	1	2	2	1	1	0	2	1	1	3	2	1	0	2	3	20	2	6	2	1	2	5	3	0	2	7
525	POLHKI-TK6-1.25microM-TMZ	POLHKI	TMZ	1.25microM	TK6	0	5	0	2	1	1	0	3	8	6	2	5	2	1	1	0	1	2	1	1	1	0	0	1	2	1	0	2	1	0	0	2	7	13	0	3	0	1	2	2	0	2	0	2
526	POLHKI-TK6-2.5microM-TMZ	POLHKI	TMZ	2.5microM	TK6	1	1	0	1	2	0	0	0	8	14	7	7	1	0	2	2	3	0	1	4	0	0	2	0	1	2	0	1	0	0	0	0	6	24	3	9	2	4	4	8	0	2	3	4
527	POLHKI-TK6-2.5microM-TMZ	POLHKI	TMZ	2.5microM	TK6	3	3	0	5	1	1	0	0	8	16	1	14	1	3	1	4	5	2	4	6	1	0	0	0	5	2	0	2	0	0	0	1	8	30	1	8	3	5	3	17	2	1	4	5
528	POLHKI-TK6-2.5microM-TMZ	POLHKI	TMZ	2.5microM	TK6	5	3	0	3	2	0	1	2	4	11	1	4	2	0	1	2	4	2	3	2	0	0	0	0	1	0	1	2	1	0	0	2	4	30	1	16	2	2	4	11	2	4	2	3
79	RAD18-TK6-nodrug	RAD18	nodrug	0	TK6	2	1	1	1	0	1	0	0	1	1	1	1	0	0	0	0	0	1	0	0	1	0	1	1	0	0	0	2	0	0	0	0	0	1	0	1	2	1	1	1	0	1	3	1
80	RAD18-TK6-nodrug	RAD18	nodrug	0	TK6	1	1	0	2	2	0	1	0	3	2	1	0	0	0	1	0	3	1	3	0	1	0	1	1	0	1	0	1	1	0	0	1	1	2	2	0	0	0	2	4	2	1	1	2
81	RAD18-TK6-nodrug	RAD18	nodrug	0	TK6	3	3	1	1	0	1	0	0	2	2	0	1	0	1	1	2	1	0	0	5	0	0	3	5	1	1	0	1	0	0	1	0	3	0	0	2	0	2	3	0	3	3	2	5
133	RAD18-TK6-1.25microM-TMZ	RAD18	TMZ	1.25microM	TK6	3	0	0	1	1	0	0	1	7	6	1	9	0	0	2	0	4	0	1	2	1	1	0	0	2	2	0	3	0	1	0	1	8	21	1	15	2	1	2	0	1	2	1	0
83	RAD18-TK6-1.25microM-TMZ	RAD18	TMZ	1.25microM	TK6	5	2	0	0	0	0	0	1	9	11	3	6	2	1	1	2	4	0	2	3	0	0	0	0	5	1	1	1	1	1	0	0	7	25	1	17	1	3	0	0	1	0	2	7
84	RAD18-TK6-1.25microM-TMZ	RAD18	TMZ	1.25microM	TK6	5	1	1	1	1	0	0	1	10	12	2	2	1	1	1	0	1	1	3	3	2	0	1	1	0	3	1	1	1	0	0	0	5	29	4	13	2	1	0	1	2	4	0	4
134	RAD18-TK6-2.5microM-TMZ	RAD18	TMZ	2.5microM	TK6	3	0	1	1	1	3	0	3	11	15	0	14	4	0	2	0	5	1	0	1	2	0	2	1	3	1	1	4	1	1	0	1	12	51	1	30	1	1	4	1	0	0	2	6
135	RAD18-TK6-2.5microM-TMZ	RAD18	TMZ	2.5microM	TK6	7	2	0	3	1	2	0	2	11	25	2	6	2	1	3	3	5	1	4	1	1	1	1	3	2	3	0	4	2	1	0	1	12	69	1	34	3	4	4	1	2	2	4	3
85	RAD18-TK6-2.5microM-TMZ	RAD18	TMZ	2.5microM	TK6	4	1	1	1	2	1	0	0	11	25	2	12	1	1	0	3	5	1	1	0	0	1	1	1	2	0	2	0	2	1	0	1	20	59	2	28	1	0	1	2	5	0	2	1
139	REV1-TK6-nodrug	REV1	nodrug	0	TK6	2	0	0	0	1	4	0	1	1	0	2	1	2	0	0	0	0	0	0	0	0	0	1	0	1	0	0	1	0	0	0	0	2	3	1	1	1	0	1	3	0	0	0	2
140	REV1-TK6-nodrug	REV1	nodrug	0	TK6	3	0	0	1	0	0	1	1	2	0	0	1	0	1	0	2	0	0	1	2	0	0	1	0	1	1	0	0	1	0	0	0	2	2	1	0	2	0	1	1	1	0	0	0
141	REV1-TK6-nodrug	REV1	nodrug	0	TK6	1	3	0	2	0	1	0	0	2	1	2	0	0	1	1	1	0	0	0	1	1	0	0	0	1	0	1	1	0	0	0	0	2	1	2	1	0	1	0	0	0	1	0	3
142	REV1-TK6-1.25microM-TMZ	REV1	TMZ	1.25microM	TK6	5	0	0	4	3	1	0	1	6	13	0	6	0	0	3	0	1	0	0	1	0	0	0	0	3	0	0	0	0	1	0	0	11	21	3	8	3	2	1	0	0	1	0	2
143	REV1-TK6-1.25microM-TMZ	REV1	TMZ	1.25microM	TK6	2	0	0	3	1	0	0	1	6	4	0	5	3	0	0	3	1	1	1	0	0	1	0	1	3	1	0	0	0	0	0	0	5	7	2	7	0	1	1	3	0	3	1	1
144	REV1-TK6-1.25microM-TMZ	REV1	TMZ	1.25microM	TK6	2	3	1	5	0	1	0	1	5	7	2	2	0	0	0	2	0	0	0	0	0	0	0	3	2	0	1	2	0	0	0	0	3	17	3	4	0	2	1	0	0	3	1	2
145	REV1-TK6-3microM-TMZ	REV1	TMZ	3microM	TK6	6	2	0	0	1	2	0	1	9	16	3	14	3	1	0	1	2	0	1	1	0	0	0	1	5	3	0	2	4	0	0	0	15	40	5	14	0	5	1	1	1	1	0	3
146	REV1-TK6-3microM-TMZ	REV1	TMZ	3microM	TK6	7	3	0	3	1	1	0	2	11	30	7	12	0	1	1	1	0	0	0	0	2	1	2	0	4	1	0	1	1	0	0	1	18	71	5	39	3	1	1	0	1	1	0	1
147	REV1-TK6-3microM-TMZ	REV1	TMZ	3microM	TK6	2	1	0	3	1	0	1	1	11	13	1	19	1	0	1	0	0	2	2	0	0	0	0	0	1	2	0	2	1	0	0	0	12	27	0	27	2	0	1	0	0	1	0	0
220	REV7-TK6-nodrug	REV7	nodrug	0	TK6	3	1	0	2	0	0	0	0	3	0	1	1	0	0	1	0	0	0	1	0	1	1	0	0	1	1	0	1	0	0	0	0	2	1	3	0	0	0	1	0	0	0	1	1
221	REV7-TK6-nodrug	REV7	nodrug	0	TK6	1	0	0	1	0	0	0	0	3	1	2	1	0	0	0	0	1	0	0	0	0	0	0	0	0	2	0	2	0	0	0	1	3	1	0	2	0	0	0	0	0	0	1	0
222	REV7-TK6-nodrug	REV7	nodrug	0	TK6	3	0	0	1	1	0	0	0	2	0	1	0	0	1	1	1	0	0	0	0	1	0	0	0	1	0	0	0	0	0	0	0	2	2	0	1	0	0	0	0	0	1	0	1
223	REV7-TK6-1.25microM-TMZ	REV7	TMZ	1.25microM	TK6	4	0	0	0	0	0	0	0	3	11	3	10	0	1	0	0	0	0	0	1	0	0	0	1	1	0	0	0	0	0	0	0	3	24	0	10	0	0	0	0	0	0	0	0
224	REV7-TK6-1.25microM-TMZ	REV7	TMZ	1.25microM	TK6	0	0	0	0	1	0	0	0	8	5	2	4	0	0	0	0	0	0	0	0	0	0	0	0	0	1	0	2	0	0	0	0	5	21	2	7	0	0	1	1	0	0	0	0
225	REV7-TK6-1.25microM-TMZ	REV7	TMZ	1.25microM	TK6	1	0	0	1	0	0	0	0	6	5	2	9	0	0	0	1	1	0	0	0	0	0	0	0	0	1	0	0	0	0	0	0	4	19	3	17	0	1	0	0	0	0	0	1
226	REV7-TK6-2.5microM-TMZ	REV7	TMZ	2.5microM	TK6	0	0	0	1	1	0	0	0	3	12	1	12	0	2	0	0	1	0	0	1	0	0	0	1	0	0	0	0	0	0	0	0	9	21	4	16	0	0	0	2	0	2	0	1
227	REV7-TK6-2.5microM-TMZ	REV7	TMZ	2.5microM	TK6	3	0	0	0	0	0	0	0	17	11	1	9	0	0	0	1	2	0	2	2	1	0	2	0	0	0	0	1	0	0	0	0	10	37	4	28	0	0	0	0	2	2	0	0
228	REV7-TK6-2.5microM-TMZ	REV7	TMZ	2.5microM	TK6	0	0	0	1	0	2	0	0	11	10	3	6	0	0	0	1	1	0	1	0	0	1	0	0	2	1	0	0	0	1	0	0	9	29	1	12	0	0	0	0	0	1	0	0
124	EXO1-TK6-nodrug	EXO1	nodrug	0	TK6	7	5	0	6	4	3	0	2	2	2	1	5	3	3	4	5	12	2	6	4	0	3	1	3	4	4	1	5	2	2	0	2	2	4	2	2	1	0	3	4	2	5	1	11
125	EXO1-TK6-nodrug	EXO1	nodrug	0	TK6	3	1	0	2	3	0	0	1	4	5	0	2	1	1	1	4	3	4	1	5	0	0	1	1	1	2	0	2	1	0	0	0	7	0	2	1	1	4	1	2	0	2	8	6
126	EXO1-TK6-nodrug	EXO1	nodrug	0	TK6	13	11	0	8	2	3	0	3	8	8	0	6	4	1	1	3	12	3	7	3	1	1	3	4	4	0	2	2	2	1	2	2	7	1	0	4	3	4	5	3	4	5	6	3
127	EXO1-TK6-1.25microM-TMZ	EXO1	TMZ	1.25microM	TK6	6	4	0	1	0	0	0	3	8	27	0	23	0	0	3	2	4	1	4	2	2	1	1	3	3	3	0	2	0	0	0	4	12	28	1	18	3	6	3	4	7	2	5	3
128	EXO1-TK6-1.25microM-TMZ	EXO1	TMZ	1.25microM	TK6	3	5	0	5	1	1	0	2	8	30	0	19	2	1	0	2	8	1	4	2	0	0	3	3	3	2	0	3	0	2	1	3	5	39	0	21	1	3	3	3	6	8	4	3
129	EXO1-TK6-1.25microM-TMZ	EXO1	TMZ	1.25microM	TK6	3	3	0	4	1	1	0	0	10	27	1	23	2	2	2	0	5	3	4	3	3	0	3	1	1	2	0	2	2	0	0	1	4	26	7	28	2	1	2	4	2	4	4	7
130	EXO1-TK6-3microM-TMZ	EXO1	TMZ	3microM	TK6	10	2	1	0	0	1	1	3	15	56	4	39	1	4	5	0	10	0	8	4	1	1	1	3	5	2	2	6	5	2	1	2	14	94	3	51	3	3	3	4	4	3	4	11
131	EXO1-TK6-3microM-TMZ	EXO1	TMZ	3microM	TK6	7	4	1	2	3	1	0	2	28	65	5	51	1	2	3	2	9	3	3	8	0	0	1	3	2	3	0	3	0	1	0	3	18	107	4	49	0	2	7	4	4	3	4	5
132	EXO1-TK6-3microM-TMZ	EXO1	TMZ	3microM	TK6	8	2	1	4	6	1	1	0	21	54	4	46	3	1	5	3	7	5	6	3	0	1	2	9	6	6	1	2	5	2	0	0	14	77	5	56	6	4	2	4	7	4	6	18
136	MSH2-TK6-nodrug	MSH2	nodrug	0	TK6	10	1	1	3	1	1	0	1	32	11	11	13	3	3	0	16	23	15	21	13	2	0	0	3	17	22	2	48	2	0	0	1	7	12	9	6	0	4	2	2	28	8	23	12
89	MSH2-TK6-nodrug	MSH2	nodrug	0	TK6	10	3	0	8	5	0	0	2	22	5	8	14	9	2	2	16	33	10	41	10	2	3	2	5	12	16	7	42	0	1	0	2	7	11	13	8	3	5	2	5	13	12	41	14
90	MSH2-TK6-nodrug	MSH2	nodrug	0	TK6	5	0	1	5	1	0	0	2	15	10	9	7	1	3	3	10	23	5	20	1	1	3	2	0	12	24	4	64	0	1	0	0	3	6	11	8	0	7	2	1	11	15	21	18
91	MSH2-TK6-160microM-TMZ	MSH2	TMZ	160microM	TK6	9	11	1	8	5	3	1	5	792	3659	129	2645	10	12	3	17	63	36	35	37	3	4	5	9	18	25	6	79	0	2	0	2	639	3806	122	2573	6	13	11	3	27	34	47	28
92	MSH2-TK6-160microM-TMZ	MSH2	TMZ	160microM	TK6	19	6	1	12	2	1	0	5	1107	4925	158	3564	8	11	6	12	64	36	42	36	2	4	12	5	25	21	3	59	5	2	3	1	838	5045	137	3333	8	20	21	8	37	43	40	40
93	MSH2-TK6-160microM-TMZ	MSH2	TMZ	160microM	TK6	17	12	6	9	6	1	1	1	793	3777	141	2685	11	11	4	19	68	24	46	42	2	4	7	6	17	19	10	53	2	1	0	5	661	3873	103	2692	12	22	27	18	34	34	40	41
137	MSH2-TK6-500microM-TMZ	MSH2	TMZ	500microM	TK6	25	13	5	29	2	2	1	4	2526	11758	351	8297	16	19	21	37	126	80	89	75	7	5	7	23	40	44	7	94	10	9	5	4	2042	12304	377	8238	19	39	36	29	52	69	68	37
138	MSH2-TK6-500microM-TMZ	MSH2	TMZ	500microM	TK6	34	13	12	31	8	0	0	12	2581	12258	378	8605	26	29	19	34	123	75	64	60	5	3	15	16	49	24	10	69	2	8	1	4	2174	12541	335	8538	18	35	37	32	58	62	54	47
96	MSH2-TK6-500microM-TMZ	MSH2	TMZ	500microM	TK6	33	18	5	21	7	5	3	6	2503	12394	414	8780	38	20	25	36	152	106	86	76	5	12	14	16	39	29	10	56	6	9	1	3	2177	13147	385	8652	17	27	52	25	59	65	76	45
441	MSH2-HAP1-nodrug	MSH2	nodrug	0	HAP1	24	6	1	13	6	3	2	10	90	17	40	36	5	4	2	23	54	16	59	21	0	1	4	3	39	41	9	103	4	3	0	3	17	7	28	17	2	5	1	5	35	26	63	37
442	MSH2-HAP1-nodrug	MSH2	nodrug	0	HAP1	21	11	2	10	6	4	1	4	57	10	38	18	3	0	2	12	28	15	27	8	3	2	2	7	22	28	5	67	1	1	0	4	5	11	26	10	1	2	2	2	16	18	20	19
443	MSH2-HAP1-nodrug	MSH2	nodrug	0	HAP1	28	8	4	11	10	5	0	8	84	25	52	48	6	3	0	25	49	19	68	20	3	3	5	5	38	66	15	87	2	3	2	2	11	17	27	17	2	9	8	2	41	33	78	40
444	MSH2-HAP1-300microM-TMZ	MSH2	TMZ	300microM	HAP1	53	15	3	28	10	10	0	6	1647	7527	214	5311	17	17	19	45	110	50	73	54	5	7	12	16	47	35	8	71	5	2	0	3	1355	7800	218	5270	19	29	25	21	40	54	65	41
445	MSH2-HAP1-300microM-TMZ	MSH2	TMZ	300microM	HAP1	43	21	6	21	9	5	0	12	1673	7402	239	5375	16	15	14	32	92	58	64	47	4	2	6	11	54	47	10	93	11	6	2	5	1356	7881	251	5180	7	17	13	16	49	46	58	45
446	MSH2-HAP1-300microM-TMZ	MSH2	TMZ	300microM	HAP1	41	9	5	29	11	9	4	8	1611	7239	221	5177	11	8	16	30	108	69	66	51	4	1	5	4	45	47	11	95	4	4	1	6	1366	7642	210	5243	6	11	10	8	41	57	63	64
447	MSH2-HAP1-600microM-TMZ	MSH2	TMZ	600microM	HAP1	40	22	10	31	18	11	7	17	4940	23518	749	16942	15	23	17	44	238	181	131	142	3	9	6	11	82	64	13	120	11	13	3	11	4126	24634	636	16710	5	22	15	13	82	120	102	78
448	MSH2-HAP1-600microM-TMZ	MSH2	TMZ	600microM	HAP1	43	34	9	54	12	8	2	10	3261	15406	486	10984	18	10	23	41	187	97	75	99	7	5	14	11	66	51	19	104	11	9	4	10	2750	16021	410	10906	12	21	22	18	71	76	62	47
449	MSH2-HAP1-600microM-TMZ	MSH2	TMZ	600microM	HAP1	45	25	7	36	20	9	5	13	3570	17111	521	12174	26	28	27	40	186	126	71	120	10	3	26	19	58	44	8	106	10	9	3	10	3069	18249	465	12186	15	17	30	25	57	85	84	65
451	MSH2_p53-TK6-nodrug	MSH2_p53	nodrug	0	TK6	5	0	2	3	1	1	0	0	10	4	9	4	2	2	0	2	23	6	18	5	2	1	2	4	1	6	4	33	2	0	0	0	3	3	8	7	0	4	0	4	17	4	15	13
452	MSH2_p53-TK6-nodrug	MSH2_p53	nodrug	0	TK6	8	2	0	4	1	0	0	1	27	5	9	4	4	3	1	12	38	8	24	12	2	1	2	7	15	19	2	48	1	1	0	1	4	10	8	3	1	5	3	2	11	9	35	16
453	MSH2_p53-TK6-nodrug	MSH2_p53	nodrug	0	TK6	4	2	0	5	3	0	1	4	19	12	8	4	3	1	1	10	23	7	19	8	1	1	1	10	5	19	1	51	0	1	0	1	7	8	11	8	2	2	2	1	15	17	31	15
454	MSH2_p53-TK6-160microM-TMZ	MSH2_p53	TMZ	160microM	TK6	37	10	1	20	6	2	1	4	863	4281	147	3024	14	11	17	23	55	27	40	36	3	4	6	12	34	32	1	53	3	0	0	2	728	4263	133	2846	23	24	30	20	24	28	40	38
455	MSH2_p53-TK6-160microM-TMZ	MSH2_p53	TMZ	160microM	TK6	10	4	3	14	2	1	0	3	861	4134	134	2972	8	9	5	22	75	32	36	34	2	5	2	14	21	19	6	68	2	1	0	4	814	4395	135	2962	9	15	7	8	33	25	52	30
456	MSH2_p53-TK6-160microM-TMZ	MSH2_p53	TMZ	160microM	TK6	21	10	4	12	5	2	1	7	898	4124	130	2965	9	23	21	25	65	45	37	40	1	3	3	7	41	26	7	62	2	4	1	3	760	4358	119	2889	22	30	39	17	30	37	31	31
457	MSH2_p53-TK6-500microM-TMZ	MSH2_p53	TMZ	500microM	TK6	48	20	3	29	9	4	4	6	2231	10425	306	7411	31	39	26	45	113	91	61	69	7	8	12	5	55	34	11	74	6	9	4	7	1912	11175	335	7437	31	40	61	31	45	54	67	36
458	MSH2_p53-TK6-500microM-TMZ	MSH2_p53	TMZ	500microM	TK6	22	19	2	18	3	1	3	6	2416	11375	372	8257	11	15	8	19	135	73	58	69	3	3	8	6	41	25	11	79	2	10	4	6	2094	11919	312	8053	17	36	20	16	57	57	50	42
459	MSH2_p53-TK6-500microM-TMZ	MSH2_p53	TMZ	500microM	TK6	54	23	8	17	5	6	2	7	2374	11200	354	8001	23	24	34	65	136	74	67	78	6	8	12	14	49	32	7	77	3	6	5	6	1992	11672	332	7824	31	37	53	27	57	45	64	51
511	MSH2_MPG-TK6-nodrug	MSH2_MPG	nodrug	0	TK6	3	4	0	4	4	1	1	2	30	11	15	7	3	7	2	12	37	10	19	14	0	3	2	5	11	16	2	63	0	0	0	0	8	11	8	3	1	2	0	0	17	13	35	18
512	MSH2_MPG-TK6-nodrug	MSH2_MPG	nodrug	0	TK6	1	0	0	5	1	1	0	2	25	5	7	6	3	2	2	15	22	7	20	7	3	2	1	3	12	13	2	38	0	3	0	0	8	9	9	9	1	3	1	3	15	4	16	23
513	MSH2_MPG-TK6-nodrug	MSH2_MPG	nodrug	0	TK6	8	1	0	1	2	3	1	0	36	9	9	7	4	9	6	7	38	9	28	18	0	4	1	2	17	27	4	48	1	1	0	1	7	14	8	8	0	6	3	1	16	12	33	30
514	MSH2_MPG-TK6-160microM-TMZ	MSH2_MPG	TMZ	160microM	TK6	18	8	2	13	7	1	1	5	731	3311	101	2377	53	15	42	36	80	25	40	42	7	6	15	19	26	25	4	58	2	1	1	3	619	3527	116	2293	53	34	67	28	29	31	32	34
515	MSH2_MPG-TK6-160microM-TMZ	MSH2_MPG	TMZ	160microM	TK6	15	17	2	23	5	2	0	6	678	3281	109	2262	21	16	32	28	72	29	46	33	5	3	14	20	32	17	6	67	5	4	1	1	546	3319	101	2226	51	34	65	17	30	38	44	31
516	MSH2_MPG-TK6-160microM-TMZ	MSH2_MPG	TMZ	160microM	TK6	11	11	2	16	9	5	1	2	733	3554	113	2478	57	22	25	38	75	49	49	40	15	8	19	13	38	25	4	56	3	2	2	2	544	3465	116	2375	63	36	77	40	41	37	44	44
517	MSH2_MPG-TK6-500microM-TMZ	MSH2_MPG	TMZ	500microM	TK6	40	22	8	33	12	10	2	4	2010	9538	297	6779	163	84	151	99	198	122	85	82	15	14	47	25	74	37	11	105	6	6	3	8	1669	9696	289	6540	219	154	357	129	77	74	80	68
518	MSH2_MPG-TK6-500microM-TMZ	MSH2_MPG	TMZ	500microM	TK6	33	19	1	28	11	4	2	9	2070	9537	265	6977	69	58	75	57	170	71	63	68	21	10	29	20	42	25	6	72	4	6	1	8	1752	10079	307	6769	101	71	194	61	61	60	57	52
519	MSH2_MPG-TK6-500microM-TMZ	MSH2_MPG	TMZ	500microM	TK6	55	21	5	42	16	10	7	8	2172	10329	316	7262	122	78	140	97	154	91	68	95	31	13	56	26	71	33	6	71	7	4	1	5	1837	10596	284	7212	173	152	353	122	76	66	64	62
461	MSH2_XRCC1-TK6-nodrug	MSH2_XRCC1	nodrug	0	TK6	8	3	0	4	6	1	0	1	27	11	20	11	5	5	3	14	40	10	37	19	0	3	2	3	11	29	2	58	1	0	1	0	9	9	8	13	2	4	2	4	28	24	35	30
462	MSH2_XRCC1-TK6-nodrug	MSH2_XRCC1	nodrug	0	TK6	4	2	0	10	5	2	1	2	34	12	19	14	7	2	1	14	54	12	36	15	1	2	4	6	9	22	3	78	0	0	0	3	7	8	16	8	2	13	4	3	23	24	56	37
463	MSH2_XRCC1-TK6-nodrug	MSH2_XRCC1	nodrug	0	TK6	3	4	0	6	5	1	0	4	37	16	21	12	13	3	5	21	54	21	42	26	2	4	0	5	22	22	6	79	0	1	0	3	7	10	9	6	5	5	3	4	36	24	49	30
464	MSH2_XRCC1-TK6-20microM-TMZ	MSH2_XRCC1	TMZ	20microM	TK6	6	4	2	12	5	3	2	5	231	906	52	603	15	5	6	22	38	11	42	23	0	6	3	3	19	19	5	46	3	3	1	3	169	856	41	613	4	15	4	14	24	22	38	29
465	MSH2_XRCC1-TK6-20microM-TMZ	MSH2_XRCC1	TMZ	20microM	TK6	13	10	0	6	5	4	0	5	228	876	51	631	11	7	5	30	75	22	61	22	1	3	4	14	22	27	0	80	7	0	0	2	151	831	40	623	2	8	4	5	44	39	55	46
466	MSH2_XRCC1-TK6-20microM-TMZ	MSH2_XRCC1	TMZ	20microM	TK6	4	2	2	12	3	1	4	2	201	906	36	584	6	8	5	13	44	24	34	20	1	4	5	8	15	20	2	58	0	2	0	1	143	850	42	602	4	10	6	8	25	21	27	24
467	MSH2_XRCC1-TK6-40microM-TMZ	MSH2_XRCC1	TMZ	40microM	TK6	14	5	1	13	7	2	2	5	302	1210	60	863	6	7	5	27	55	22	35	28	2	2	2	9	22	26	4	77	1	1	0	5	199	1180	53	846	3	12	5	11	30	27	37	45
468	MSH2_XRCC1-TK6-40microM-TMZ	MSH2_XRCC1	TMZ	40microM	TK6	9	5	3	7	7	7	2	4	373	1559	63	1156	14	4	7	23	74	29	58	38	2	3	2	7	30	23	5	82	1	2	0	2	299	1606	70	1108	6	7	10	7	48	27	72	46
469	MSH2_XRCC1-TK6-40microM-TMZ	MSH2_XRCC1	TMZ	40microM	TK6	8	13	1	14	9	4	2	4	299	1229	57	810	16	8	8	24	74	25	62	41	4	3	6	10	20	22	5	90	1	4	1	4	207	1239	50	876	4	11	6	6	46	32	74	40
349	ATAD5_MSH2-TK6-nodrug	ATAD5_MSH2	nodrug	0	TK6	2	2	0	3	2	1	0	1	40	8	16	23	3	1	0	12	15	5	10	0	1	1	1	2	10	22	5	53	0	1	0	0	9	11	20	9	0	4	1	1	4	4	13	6
350	ATAD5_MSH2-TK6-nodrug	ATAD5_MSH2	nodrug	0	TK6	7	3	1	2	2	0	2	3	71	19	31	14	1	5	2	16	21	10	21	8	2	0	0	4	8	28	1	73	0	0	0	0	12	14	13	10	1	5	0	0	13	6	21	5
351	ATAD5_MSH2-TK6-nodrug	ATAD5_MSH2	nodrug	0	TK6	9	2	1	6	2	3	0	3	79	18	32	32	2	0	2	12	15	4	17	4	0	0	1	1	18	25	8	108	0	0	1	1	15	17	25	11	0	4	1	4	12	5	23	13
352	ATAD5_MSH2-TK6-80microM-TMZ	ATAD5_MSH2	TMZ	80microM	TK6	7	2	2	2	7	0	1	1	436	2048	66	1428	5	1	3	20	26	14	16	9	1	0	1	5	17	26	7	68	1	0	0	1	358	2024	76	1382	1	8	3	4	15	23	17	15
353	ATAD5_MSH2-TK6-80microM-TMZ	ATAD5_MSH2	TMZ	80microM	TK6	7	3	1	5	4	2	1	3	606	2597	105	1917	2	3	3	22	44	26	19	14	1	0	1	2	29	36	7	70	2	1	0	2	459	2649	95	1934	4	4	5	1	20	12	21	20
354	ATAD5_MSH2-TK6-80microM-TMZ	ATAD5_MSH2	TMZ	80microM	TK6	17	2	0	8	7	2	0	1	443	1859	65	1304	8	6	4	17	37	15	21	13	3	3	1	3	20	26	2	70	1	0	1	0	338	1942	73	1306	6	7	2	4	23	16	27	17
355	ATAD5_MSH2-TK6-250microM-TMZ	ATAD5_MSH2	TMZ	250microM	TK6	23	12	3	16	6	1	2	5	1436	6890	272	4710	7	13	4	26	83	54	41	50	3	2	5	4	30	40	4	108	2	2	0	1	1221	7078	211	4959	8	16	8	9	23	35	39	30
356	ATAD5_MSH2-TK6-250microM-TMZ	ATAD5_MSH2	TMZ	250microM	TK6	20	13	3	16	12	9	2	6	1629	7317	240	5165	17	16	16	35	104	66	43	43	2	4	14	12	27	39	7	69	2	5	1	3	1337	7634	240	5145	11	19	18	11	46	42	37	36
357	ATAD5_MSH2-TK6-250microM-TMZ	ATAD5_MSH2	TMZ	250microM	TK6	22	8	6	11	1	3	2	7	1426	6443	202	4501	15	9	9	27	96	54	39	45	3	3	12	10	19	52	8	106	5	1	3	4	1121	6652	211	4386	8	15	8	10	36	37	30	29
501	MSH2_ALKBH2-TK6-nodrug	MSH2_ALKBH2	nodrug	0	TK6	4	3	2	3	1	2	0	2	18	6	11	2	3	1	1	5	26	5	18	6	2	0	0	0	13	5	1	33	1	2	0	1	9	5	11	4	2	6	1	4	19	17	34	23
502	MSH2_ALKBH2-TK6-nodrug	MSH2_ALKBH2	nodrug	0	TK6	4	0	0	2	1	0	1	2	30	6	6	9	3	2	2	13	25	18	29	7	1	4	1	3	9	18	2	48	0	0	0	0	7	10	6	6	3	6	3	2	20	15	28	22
503	MSH2_ALKBH2-TK6-nodrug	MSH2_ALKBH2	nodrug	0	TK6	6	2	0	1	2	2	0	3	26	7	15	8	4	3	1	8	33	11	24	9	1	0	1	4	12	14	2	45	0	0	0	1	8	6	13	4	3	6	1	1	24	8	36	15
504	MSH2_ALKBH2-TK6-160microM-TMZ	MSH2_ALKBH2	TMZ	160microM	TK6	12	5	6	10	3	1	1	2	708	3444	97	2455	17	10	15	23	78	31	43	39	3	2	4	13	16	14	7	40	3	1	1	2	571	3565	104	2352	13	22	14	12	21	29	54	32
505	MSH2_ALKBH2-TK6-160microM-TMZ	MSH2_ALKBH2	TMZ	160microM	TK6	9	4	0	8	2	3	1	5	853	4028	141	2770	17	8	9	33	79	44	37	63	5	10	5	14	18	27	3	54	2	1	1	2	717	4128	127	2600	10	20	17	15	34	30	39	37
506	MSH2_ALKBH2-TK6-160microM-TMZ	MSH2_ALKBH2	TMZ	160microM	TK6	10	8	4	10	7	0	0	8	791	3596	129	2652	18	13	7	28	96	28	45	34	4	3	5	9	17	25	2	46	4	3	1	0	673	3855	113	2576	10	9	6	14	34	41	39	39
507	MSH2_ALKBH2-TK6-500microM-TMZ	MSH2_ALKBH2	TMZ	500microM	TK6	35	12	5	23	4	4	1	5	2131	10167	333	7163	61	41	37	74	161	90	76	92	17	5	12	22	47	31	7	53	4	12	2	2	1761	10338	312	6946	34	33	35	54	44	54	55	42
508	MSH2_ALKBH2-TK6-500microM-TMZ	MSH2_ALKBH2	TMZ	500microM	TK6	33	22	4	26	9	5	3	4	2051	10000	339	7117	53	40	29	63	149	81	76	85	9	6	9	17	56	38	13	67	2	2	4	1	1784	10530	323	6998	37	48	41	31	51	61	55	70
509	MSH2_ALKBH2-TK6-500microM-TMZ	MSH2_ALKBH2	TMZ	500microM	TK6	24	21	5	19	5	5	3	4	2223	10461	304	7644	44	32	34	59	165	72	72	80	10	5	8	12	37	35	4	66	2	1	1	2	1916	11004	336	7369	28	34	24	23	53	55	56	65
481	MSH2_ALKBH3-TK6-nodrug	MSH2_ALKBH3	nodrug	0	TK6	12	3	2	3	2	0	1	2	32	8	15	7	0	1	0	14	24	6	11	8	0	0	0	3	9	12	2	37	0	0	0	0	6	6	6	7	1	7	1	3	14	14	18	16
482	MSH2_ALKBH3-TK6-nodrug	MSH2_ALKBH3	nodrug	0	TK6	13	4	0	3	5	2	0	1	17	8	10	5	5	4	3	9	24	15	30	5	2	2	2	6	7	15	4	46	1	0	1	0	3	8	12	8	0	3	2	2	25	6	29	25
483	MSH2_ALKBH3-TK6-nodrug	MSH2_ALKBH3	nodrug	0	TK6	5	1	1	3	3	0	0	2	22	7	12	7	1	4	1	9	22	10	8	5	2	3	2	2	7	14	3	50	1	0	0	1	10	3	7	3	2	6	0	2	9	9	14	8
484	MSH2_ALKBH3-TK6-160microM-TMZ	MSH2_ALKBH3	TMZ	160microM	TK6	14	7	1	4	4	2	0	3	834	3786	142	2589	8	8	10	18	68	28	42	28	1	0	7	6	23	26	3	47	1	3	0	1	673	3709	104	2525	5	7	7	6	22	22	37	18
485	MSH2_ALKBH3-TK6-160microM-TMZ	MSH2_ALKBH3	TMZ	160microM	TK6	6	6	1	4	4	2	2	2	885	3999	143	2840	7	9	6	23	74	38	40	33	1	1	2	9	17	18	2	56	1	1	2	1	727	4141	121	2770	11	11	14	14	31	26	32	30
486	MSH2_ALKBH3-TK6-160microM-TMZ	MSH2_ALKBH3	TMZ	160microM	TK6	14	9	1	10	4	2	0	3	894	3981	139	2718	16	14	13	24	66	37	37	41	5	6	7	8	26	29	7	43	2	5	1	1	685	4184	125	2730	7	21	37	17	30	35	39	26
487	MSH2_ALKBH3-TK6-500microM-TMZ	MSH2_ALKBH3	TMZ	500microM	TK6	48	24	3	21	7	3	2	8	2696	12100	413	8724	41	41	41	69	168	78	77	79	7	9	17	15	59	34	7	71	6	11	0	6	2160	12734	380	8216	46	58	66	69	62	63	61	73
488	MSH2_ALKBH3-TK6-500microM-TMZ	MSH2_ALKBH3	TMZ	500microM	TK6	53	27	11	37	4	9	4	4	2525	12246	392	8694	31	32	34	56	174	98	76	81	4	12	15	18	64	34	5	65	9	5	4	3	2167	12233	328	8514	24	56	40	46	46	80	67	48
489	MSH2_ALKBH3-TK6-500microM-TMZ	MSH2_ALKBH3	TMZ	500microM	TK6	36	12	5	27	8	2	5	9	2405	11160	352	8003	36	31	36	60	146	89	66	94	8	8	22	15	43	30	9	66	5	6	5	10	1988	11609	309	7855	47	67	77	65	50	71	57	53
339	FANCD2_MSH2-TK6-nodrug	FANCD2_MSH2	nodrug	0	TK6	1	3	0	1	2	0	1	4	24	11	21	10	2	1	2	10	42	18	41	10	0	1	3	7	14	14	1	42	1	1	0	3	2	8	9	3	4	0	6	2	22	25	40	24
340	FANCD2_MSH2-TK6-nodrug	FANCD2_MSH2	nodrug	0	TK6	3	1	1	7	10	6	0	1	25	8	13	14	7	4	3	19	56	18	49	24	1	5	3	8	17	21	6	74	1	0	0	1	7	10	4	10	3	7	3	5	45	41	87	43
341	FANCD2_MSH2-TK6-nodrug	FANCD2_MSH2	nodrug	0	TK6	3	1	1	7	1	4	0	3	14	8	13	9	2	2	2	10	47	12	43	18	1	1	4	6	15	11	2	67	1	2	0	1	5	5	9	7	2	5	1	6	35	24	43	38
342	FANCD2_MSH2-TK6-160microM-TMZ	FANCD2_MSH2	TMZ	160microM	TK6	15	6	2	18	5	2	3	3	1109	5454	193	3952	17	14	10	23	95	42	64	57	3	9	10	4	27	30	5	62	4	4	4	2	945	5631	172	3851	8	13	19	12	67	59	97	63
343	FANCD2_MSH2-TK6-160microM-TMZ	FANCD2_MSH2	TMZ	160microM	TK6	8	9	0	15	2	4	4	8	1162	5628	181	3977	10	10	6	18	109	46	89	52	1	3	4	7	28	23	6	74	4	4	2	2	928	5629	184	3704	4	15	8	12	49	62	107	56
344	FANCD2_MSH2-TK6-160microM-TMZ	FANCD2_MSH2	TMZ	160microM	TK6	23	16	1	14	2	3	2	2	1015	4695	174	3309	11	11	8	21	77	44	53	34	1	3	5	15	25	24	7	74	3	4	0	2	855	4943	156	3376	6	15	20	13	46	34	61	53
345	FANCD2_MSH2-TK6-500microM-TMZ	FANCD2_MSH2	TMZ	500microM	TK6	21	21	1	17	4	7	1	8	2889	13284	413	9368	26	18	26	41	167	71	83	91	6	14	9	13	50	32	14	77	7	4	2	12	2368	13703	372	9153	24	26	29	19	71	65	50	57
346	FANCD2_MSH2-TK6-500microM-TMZ	FANCD2_MSH2	TMZ	500microM	TK6	39	27	4	33	4	8	3	7	2862	13151	439	9261	36	19	26	50	184	92	100	78	14	8	17	17	54	52	12	99	2	5	6	11	2272	13277	391	9307	30	45	30	27	82	68	82	87
347	FANCD2_MSH2-TK6-500microM-TMZ	FANCD2_MSH2	TMZ	500microM	TK6	10	23	4	18	11	3	2	7	2813	13654	440	9859	23	14	16	41	183	99	106	90	4	4	13	16	56	25	8	89	5	8	4	6	2392	13798	386	9488	15	26	9	15	72	85	85	79
491	MSH2_RAD18-TK6-nodrug	MSH2_RAD18	nodrug	0	TK6	4	4	0	2	4	0	0	0	45	14	20	12	6	2	3	14	31	11	18	8	3	2	2	4	13	21	4	70	0	1	0	0	2	5	10	8	2	4	0	3	20	13	43	25
492	MSH2_RAD18-TK6-nodrug	MSH2_RAD18	nodrug	0	TK6	1	3	0	2	1	1	0	0	27	4	10	14	3	2	1	9	28	7	21	5	0	1	2	4	5	17	2	59	0	2	0	0	9	8	5	6	0	4	0	1	11	8	15	11
493	MSH2_RAD18-TK6-nodrug	MSH2_RAD18	nodrug	0	TK6	5	3	0	4	1	0	0	0	43	10	15	11	5	3	0	17	26	9	21	8	0	4	1	4	8	9	1	50	0	0	0	1	5	10	11	6	2	2	0	3	10	19	20	18
494	MSH2_RAD18-TK6-160microM-TMZ	MSH2_RAD18	TMZ	160microM	TK6	13	7	2	8	3	0	1	2	854	3723	144	2689	5	4	3	26	63	36	47	38	0	3	2	7	21	33	10	81	3	3	0	3	627	3820	105	2628	4	7	11	5	25	21	48	37
495	MSH2_RAD18-TK6-160microM-TMZ	MSH2_RAD18	TMZ	160microM	TK6	12	8	1	12	5	2	2	3	796	3705	138	2665	7	20	18	19	58	35	32	31	5	3	5	7	19	21	5	54	3	2	2	1	650	3870	128	2659	4	16	21	10	22	26	39	31
496	MSH2_RAD18-TK6-160microM-TMZ	MSH2_RAD18	TMZ	160microM	TK6	16	8	0	24	2	5	0	2	870	3543	143	2533	14	8	6	25	74	34	40	45	2	2	4	9	37	39	6	82	2	4	2	1	700	3678	120	2604	5	8	13	12	34	42	39	28
497	MSH2_RAD18-TK6-500microM-TMZ	MSH2_RAD18	TMZ	500microM	TK6	25	15	5	28	5	5	3	4	2437	11702	382	8336	21	21	14	32	130	84	65	75	5	5	12	14	42	40	11	87	1	2	1	7	2173	12018	293	7977	19	28	18	27	53	76	60	46
498	MSH2_RAD18-TK6-500microM-TMZ	MSH2_RAD18	TMZ	500microM	TK6	28	14	4	18	7	1	3	6	2460	11586	375	8226	25	16	15	36	114	72	58	69	2	4	9	13	40	26	8	77	2	4	1	5	2069	11962	313	8068	14	26	28	21	43	53	44	38
499	MSH2_RAD18-TK6-500microM-TMZ	MSH2_RAD18	TMZ	500microM	TK6	52	21	4	28	11	4	3	7	2519	11929	388	8653	42	31	33	57	145	88	80	89	6	11	12	12	55	41	7	77	9	6	0	8	2180	12517	372	8318	47	57	61	71	58	76	79	57
543	MSH2_REV1-TK6-nodrug	MSH2_REV1	nodrug	0	TK6	8	3	0	4	6	1	0	1	47	20	16	17	3	7	1	15	31	16	31	14	1	3	2	4	16	19	4	73	2	0	1	0	13	16	9	20	3	4	2	0	24	17	35	22
544	MSH2_REV1-TK6-nodrug	MSH2_REV1	nodrug	0	TK6	5	5	2	4	2	2	1	3	37	14	13	12	6	12	0	20	22	10	23	14	1	1	0	2	4	18	2	41	1	0	1	1	18	18	5	13	2	4	1	1	11	13	23	15
545	MSH2_REV1-TK6-nodrug	MSH2_REV1	nodrug	0	TK6	7	2	0	5	6	1	1	1	44	14	11	17	6	10	2	18	24	13	15	14	1	3	0	5	10	24	3	55	3	0	0	0	17	15	10	19	0	7	5	0	12	15	21	16
546	MSH2_REV1-TK6-160microM-TMZ	MSH2_REV1	TMZ	160microM	TK6	18	8	2	7	5	4	0	4	739	3125	129	2344	11	15	7	24	77	22	40	26	3	6	4	8	35	33	12	80	3	2	1	2	559	3412	106	2337	5	7	5	11	31	27	39	32
547	MSH2_REV1-TK6-160microM-TMZ	MSH2_REV1	TMZ	160microM	TK6	7	1	3	8	2	4	1	1	665	3090	115	2227	4	7	3	24	37	45	43	25	1	4	2	5	21	29	7	91	1	0	1	1	532	3143	95	2126	3	11	3	9	27	23	39	20
548	MSH2_REV1-TK6-160microM-TMZ	MSH2_REV1	TMZ	160microM	TK6	6	8	1	10	6	3	0	5	839	3574	117	2491	12	8	6	12	69	29	43	25	1	0	2	3	22	17	6	84	3	1	0	3	596	3546	101	2452	1	11	4	7	27	37	36	26
549	MSH2_REV1-TK6-500microM-TMZ	MSH2_REV1	TMZ	500microM	TK6	39	14	6	36	11	1	4	4	2685	11963	413	8479	28	32	11	40	125	88	62	77	3	4	10	11	72	39	11	115	6	6	4	3	2075	12252	361	8350	16	19	15	17	47	46	55	43
550	MSH2_REV1-TK6-500microM-TMZ	MSH2_REV1	TMZ	500microM	TK6	36	30	8	56	12	8	2	8	2687	12179	409	8754	29	30	14	30	147	90	79	70	3	4	3	6	75	27	28	112	7	5	5	8	2171	12373	345	8318	12	12	18	17	43	51	46	36
551	MSH2_REV1-TK6-500microM-TMZ	MSH2_REV1	TMZ	500microM	TK6	29	19	4	34	5	10	7	7	2711	12711	394	8985	16	24	13	29	116	68	52	57	3	4	1	6	58	31	11	101	6	6	3	7	2237	13028	344	8800	12	10	22	12	48	51	52	46
554	MSH2_REV7-TK6-nodrug	MSH2_REV7	nodrug	0	TK6	3	0	1	4	2	0	0	1	28	7	20	11	6	0	1	13	29	11	37	11	1	0	0	2	15	19	2	64	1	0	0	0	5	14	11	12	0	4	3	0	23	15	42	25
555	MSH2_REV7-TK6-nodrug	MSH2_REV7	nodrug	0	TK6	2	2	0	3	4	0	0	1	31	6	13	7	1	1	1	17	21	4	17	5	1	3	0	1	11	19	1	37	0	0	0	0	3	9	8	5	0	4	0	1	6	9	20	8
562	MSH2_REV7-TK6-nodrug	MSH2_REV7	nodrug	0	TK6	2	6	0	4	2	0	0	3	34	10	18	13	3	3	1	13	34	13	28	11	0	0	0	2	12	17	1	63	2	0	0	0	3	16	12	8	0	2	1	2	14	16	37	26
556	MSH2_REV7-TK6-80microM-TMZ	MSH2_REV7	TMZ	80microM	TK6	6	3	0	5	2	1	0	0	584	2657	105	1928	4	2	2	17	34	17	22	15	1	2	1	0	11	23	2	45	0	1	0	1	490	2727	90	1856	1	6	0	3	11	14	29	20
557	MSH2_REV7-TK6-80microM-TMZ	MSH2_REV7	TMZ	80microM	TK6	3	1	0	1	2	1	0	4	785	3370	128	2503	2	2	1	12	50	26	36	22	0	1	3	3	12	21	4	51	2	0	1	0	592	3350	112	2419	0	1	1	2	13	24	36	24
558	MSH2_REV7-TK6-80microM-TMZ	MSH2_REV7	TMZ	80microM	TK6	8	2	0	5	2	0	2	1	577	2584	96	1785	4	4	0	17	50	26	24	20	1	1	2	2	6	17	3	50	0	1	1	0	465	2627	80	1743	0	2	2	0	14	23	26	19
559	MSH2_REV7-TK6-160microM-TMZ	MSH2_REV7	TMZ	160microM	TK6	2	4	0	3	4	1	0	3	935	4065	143	2941	5	5	1	11	66	40	34	25	1	2	1	3	10	21	3	57	0	1	0	0	741	4298	137	2901	0	5	1	1	18	14	32	17
560	MSH2_REV7-TK6-160microM-TMZ	MSH2_REV7	TMZ	160microM	TK6	2	0	1	2	3	5	2	2	878	4010	124	2890	3	6	2	16	54	41	24	27	0	0	2	1	7	17	2	52	0	1	1	0	699	4034	127	2670	1	6	2	3	17	21	35	16
561	MSH2_REV7-TK6-160microM-TMZ	MSH2_REV7	TMZ	160microM	TK6	2	2	0	7	3	1	0	1	952	4124	145	3092	2	6	0	12	51	26	35	22	1	2	0	0	12	18	2	71	0	1	0	0	755	4236	133	2918	1	2	0	1	25	20	25	21
229	WT-TK6-p0-c0	WT	c0	p0	TK6	0	0	0	1	0	0	0	1	0	0	0	1	0	0	0	0	0	0	0	0	0	0	0	0	1	0	0	0	0	0	0	0	0	0	1	0	0	0	0	1	0	0	0	0
231	WT-TK6-p1-c1	WT	c1	p1	TK6	1	0	0	1	0	0	0	3	0	0	2	2	0	0	0	0	1	1	1	2	0	1	0	1	0	0	1	0	0	0	0	1	1	1	1	0	0	0	0	1	0	0	2	0
232	WT-TK6-p1-c2	WT	c2	p1	TK6	0	0	0	2	1	0	1	1	2	0	1	1	0	0	0	1	1	0	0	0	0	0	0	0	1	0	0	0	0	0	0	0	0	0	1	2	0	0	2	1	0	1	2	1
233	WT-TK6-p1-c3	WT	c3	p1	TK6	1	1	0	0	1	0	0	1	3	0	0	0	0	0	0	0	0	1	0	0	0	0	0	0	2	1	0	0	0	0	0	0	3	0	0	0	0	1	0	1	1	0	0	0
285	WT-TK6-p10-c1	WT	c1	p10	TK6	19	9	2	13	6	2	2	13	19	8	4	8	11	9	19	5	46	9	19	27	8	2	6	11	11	3	3	17	3	5	2	4	17	9	7	16	13	4	7	9	16	13	14	18
286	WT-TK6-p10-c2	WT	c2	p10	TK6	23	10	0	8	8	7	1	13	28	10	8	16	14	5	11	16	33	6	8	20	4	2	6	7	21	8	3	10	8	3	0	5	23	12	12	12	7	6	10	10	6	7	8	27
287	WT-TK6-p10-c3	WT	c3	p10	TK6	33	5	1	7	6	2	1	7	19	6	8	14	6	7	7	10	46	7	18	26	7	2	4	10	18	9	4	9	2	5	1	5	12	17	3	11	4	6	5	5	14	11	13	19
230	XRCC1-TK6-p0-c0	XRCC1	c0	p0	TK6	36	7	3	19	15	7	2	14	12	11	7	17	9	3	3	12	41	11	14	27	7	7	4	7	12	10	1	10	9	5	1	11	28	8	11	22	5	6	10	8	17	14	14	23
234	XRCC1-TK6-p1-c1	XRCC1	c1	p1	TK6	7	1	2	3	3	1	0	1	5	2	2	3	0	0	2	1	3	1	3	1	1	0	2	1	3	2	0	1	1	1	0	1	2	2	4	2	0	0	0	1	1	2	3	1
235	XRCC1-TK6-p1-c2	XRCC1	c2	p1	TK6	3	1	0	3	4	0	0	3	3	0	3	3	1	0	0	0	5	1	5	3	1	0	1	0	2	3	0	0	0	0	1	0	1	1	1	4	0	0	0	0	0	1	0	1
236	XRCC1-TK6-p1-c3	XRCC1	c3	p1	TK6	1	1	0	1	1	0	1	2	2	0	0	0	1	1	0	0	3	1	1	2	0	0	0	0	1	0	0	2	0	0	0	0	2	1	0	0	2	0	0	2	0	1	0	0
288	XRCC1-TK6-p10-c1	XRCC1	c1	p10	TK6	40	9	5	20	7	8	0	17	31	23	10	23	22	12	12	25	62	9	17	36	8	4	17	14	12	12	3	15	11	14	3	10	24	21	9	17	14	11	7	10	21	19	18	21
289	XRCC1-TK6-p10-c2	XRCC1	c2	p10	TK6	29	11	3	14	15	5	8	17	25	12	5	14	12	5	15	9	50	9	23	34	9	3	6	10	29	17	7	17	12	5	3	15	21	14	3	17	8	9	9	17	18	15	17	23
290	XRCC1-TK6-p10-c3	XRCC1	c3	p10	TK6	36	19	3	15	19	15	3	17	32	10	6	21	27	10	16	16	62	16	27	44	11	3	8	16	30	16	4	22	9	8	2	17	21	17	4	20	25	13	14	13	17	19	12	31
400	POLQ-TK6-p0-c0	POLQ	c0	p0	TK6	1	0	0	0	0	0	0	0	0	0	0	0	0	0	0	0	0	0	0	0	0	0	0	0	0	0	0	0	1	0	0	0	0	0	1	1	0	0	0	0	1	0	0	0
410	LIG4-TK6-p0-c0	LIG4	c0	p0	TK6	1	0	0	1	0	0	0	0	0	0	0	0	0	0	0	0	0	0	0	0	0	1	0	0	0	0	1	1	0	0	0	0	0	1	0	0	0	0	1	0	0	0	1	0
470	RAD54L_54B-TK6-p0-c0	RAD54L_54B	c0	p0	TK6	0	0	0	0	0	0	0	0	0	0	0	2	0	0	0	0	1	0	0	0	1	0	0	0	0	0	0	0	0	0	0	0	0	0	0	1	0	0	0	0	0	0	0	0
387	FANCM-TK6-p0-c0	FANCM	c0	p0	TK6	0	0	0	0	0	0	0	0	1	1	1	0	0	0	0	0	2	0	0	0	0	0	0	0	1	0	0	0	0	0	0	0	1	0	0	0	0	0	0	0	0	0	0	1
430	POLI-TK6-p0-c0	POLI	c0	p0	TK6	0	1	0	0	0	0	0	0	0	0	1	1	1	0	0	0	1	0	0	0	0	0	0	0	0	0	0	0	0	0	0	0	1	0	1	1	0	0	0	0	0	0	0	0
529	POLHKI-TK6-p0-c0	POLHKI	c0	p0	TK6	0	0	0	1	0	0	0	0	1	0	0	0	2	0	1	0	0	0	0	1	0	0	1	0	1	0	0	0	0	0	0	0	0	0	1	1	0	0	0	0	0	0	1	0
530	POLHKI-TK6-p0-c0	POLHKI	c0	p0	TK6	7	5	0	4	1	0	0	3	6	4	3	5	4	1	7	1	7	2	5	5	2	1	2	5	10	2	3	6	1	0	2	2	8	0	3	6	4	5	6	25	2	6	7	5
531	POLHKI-TK6-p10-c1	POLHKI	c1	p10	TK6	29	5	0	11	10	5	0	10	17	11	10	20	6	5	9	17	37	8	12	20	5	3	9	3	32	12	2	9	7	1	1	8	12	14	10	17	10	16	15	78	16	6	9	25
532	POLHKI-TK6-p10-c2	POLHKI	c2	p10	TK6	26	9	3	13	13	5	3	7	16	9	9	21	9	6	10	14	31	6	9	17	5	2	7	4	21	8	1	22	3	3	1	8	23	18	10	13	13	13	14	71	14	15	13	27
533	POLHKI-TK6-p10-c3	POLHKI	c3	p10	TK6	30	7	1	15	13	3	3	9	26	7	11	20	9	9	9	20	29	3	17	21	4	4	5	9	21	13	8	9	5	1	4	6	17	19	9	21	15	16	10	83	8	12	10	26
534	REV1-TK6-p0-c0	REV1	c0	p0	TK6	5	0	0	2	2	2	0	2	3	1	1	2	2	2	2	4	3	1	0	0	1	0	0	0	2	0	0	5	3	1	0	1	4	4	1	1	0	1	2	3	3	2	1	6
535	REV1-TK6-p10-c1	REV1	c1	p10	TK6	23	7	3	11	7	2	2	6	25	8	9	17	8	12	6	16	8	1	3	4	1	3	3	5	16	8	3	23	3	3	0	3	21	11	11	20	8	7	9	8	6	3	6	11
536	REV1-TK6-p10-c2	REV1	c2	p10	TK6	38	8	2	13	7	3	0	5	28	11	11	14	14	8	6	12	8	3	3	6	3	0	4	2	17	13	4	16	7	0	3	3	19	18	2	20	3	2	5	6	5	7	4	17
537	REV1-TK6-p10-c3	REV1	c3	p10	TK6	17	10	0	18	10	3	0	5	23	8	10	9	9	4	7	14	5	2	2	6	5	1	3	3	20	8	4	16	6	0	1	0	15	20	10	13	8	4	5	14	7	9	3	13
538	REV7-TK6-p0-c0	REV7	c0	p0	TK6	4	2	0	3	3	0	0	1	4	2	8	3	3	0	0	3	2	1	0	2	1	2	0	0	6	0	0	1	0	0	0	0	4	6	6	3	1	1	0	0	1	1	1	1
539	REV7-TK6-p10-c1	REV7	c1	p10	TK6	12	4	1	5	2	1	0	0	16	8	9	9	1	2	2	7	7	1	2	5	1	1	0	0	5	5	0	9	1	0	0	0	18	16	11	19	1	0	0	3	1	2	3	4
540	REV7-TK6-p10-c2	REV7	c2	p10	TK6	14	2	0	6	3	2	1	0	13	6	17	8	1	1	1	2	6	3	2	2	3	0	1	1	9	2	3	7	2	1	1	0	13	11	8	13	0	2	0	0	0	3	1	3
541	REV7-TK6-p10-c3	REV7	c3	p10	TK6	11	3	1	5	5	1	0	2	13	9	8	10	4	1	2	5	6	2	8	6	0	0	0	1	8	3	3	8	1	0	0	2	11	11	6	14	0	0	2	4	1	3	7	3
450	MSH2_p53-TK6-p0-c0	MSH2_p53	c0	p0	TK6	0	0	0	1	1	0	0	0	1	0	0	0	0	1	0	0	0	0	0	0	0	0	0	1	0	0	0	0	0	0	0	0	0	0	0	0	0	0	0	0	0	0	0	0
510	MSH2_MPG-TK6-p0-c0	MSH2_MPG	c0	p0	TK6	1	1	0	0	0	0	0	0	2	0	0	2	0	0	0	0	0	1	0	2	1	0	0	0	1	0	0	1	0	0	0	1	1	0	0	1	0	0	0	0	0	0	0	0
460	MSH2_XRCC1-TK6-p0-c0	MSH2_XRCC1	c0	p0	TK6	0	0	0	0	1	0	0	0	1	0	2	0	0	0	1	0	0	1	0	0	0	0	0	0	0	0	1	1	0	0	0	0	1	0	0	0	0	0	0	0	0	0	0	1
348	ATAD5_MSH2-TK6-p0-c0	ATAD5_MSH2	c0	p0	TK6	3	2	0	6	3	2	0	3	45	10	22	8	6	1	1	12	21	9	20	13	0	2	1	2	13	24	3	53	1	0	1	0	12	8	6	10	3	4	4	2	22	15	21	19
500	MSH2_ALKBH2-TK6-p0-c0	MSH2_ALKBH2	c0	p0	TK6	0	0	0	0	0	0	0	0	2	0	0	0	0	0	0	0	0	0	0	0	0	0	0	0	0	1	0	0	0	0	0	0	0	0	0	0	0	0	0	0	0	0	0	0
480	MSH2_ALKBH3-TK6-p0-c0	MSH2_ALKBH3	c0	p0	TK6	2	2	0	3	7	0	0	1	31	5	8	6	0	3	0	20	26	13	17	7	2	0	1	1	13	19	0	37	0	1	2	0	11	8	5	5	1	4	1	2	11	10	18	7
338	FANCD2_MSH2-TK6-p0-c0	FANCD2_MSH2	c0	p0	TK6	1	0	0	0	0	0	0	0	4	0	0	0	0	0	0	0	0	0	1	0	0	0	0	0	0	0	0	1	0	0	0	0	1	0	1	1	0	0	0	0	0	0	3	0
490	MSH2_RAD18-TK6-p0-c0	MSH2_RAD18	c0	p0	TK6	7	3	1	4	2	0	0	2	33	8	7	5	3	5	0	9	24	7	20	8	0	0	1	4	9	12	2	36	0	0	1	0	4	8	10	5	0	4	0	2	19	14	45	18
542	MSH2_REV1-TK6-p0-c0	MSH2_REV1	c0	p0	TK6	0	0	0	0	0	0	0	0	0	0	0	0	0	2	0	0	2	0	1	0	0	0	0	0	1	0	0	1	0	0	0	0	0	0	0	0	0	0	0	0	0	0	0	0
552	MSH2_REV7-TK6-p0-c0	MSH2_REV7	c0	p0	TK6	0	0	0	0	0	0	0	1	3	0	1	1	0	0	0	0	0	0	0	0	0	0	0	0	0	1	0	1	0	0	1	0	0	0	0	0	0	0	0	0	1	1	0	2
359	WT-HAP1-p0-c0	WT	c0	p0	HAP1	3	0	0	0	1	0	0	0	0	0	1	0	0	0	0	0	1	0	0	0	1	0	0	0	0	0	1	1	0	0	0	0	0	0	0	0	0	0	0	0	0	0	0	0
420	MGMT-HAP1-p0-c0	MGMT	c0	p0	HAP1	5	0	1	1	0	2	0	0	2	0	2	1	0	0	1	2	2	0	0	0	0	1	2	2	2	2	0	3	1	0	0	0	2	2	0	1	0	0	0	0	0	0	1	2
440	MSH2-HAP1-p0-c0	MSH2	c0	p0	HAP1	0	0	0	0	0	0	0	0	1	0	2	2	0	0	1	1	2	1	0	0	0	0	0	0	0	0	0	0	0	1	0	0	1	0	0	3	0	0	0	0	0	0	1	0
B3_WT	WT-TK6-nodrug300G	WT	nodrug	control	TK6	NA	NA	NA	NA	NA	NA	NA	NA	NA	NA	NA	NA	NA	NA	NA	NA	NA	NA	NA	NA	NA	NA	NA	NA	NA	NA	NA	NA	NA	NA	NA	NA	NA	NA	NA	NA	NA	NA	NA	NA	NA	NA	NA	NA
358	WT-HAP1-nodrug300G	WT	nodrug	control	HAP1	NA	NA	NA	NA	NA	NA	NA	NA	NA	NA	NA	NA	NA	NA	NA	NA	NA	NA	NA	NA	NA	NA	NA	NA	NA	NA	NA	NA	NA	NA	NA	NA	NA	NA	NA	NA	NA	NA	NA	NA	NA	NA	NA	NA
[truncated: 140 more columns]
