# Supplementary material for: Comprehensive whole-genome sequencing reveals origins of mutational signatures associated with aging, mismatch repair deficiency and temozolomide chemotherapy
Source: Nucleic Acids Res. 2024 Dec 5;53(1):gkae1122. doi: 10.1093/nar/gkae1122 (PMC11724276; doi:10.1093/nar/gkae1122)
Supplement: gkae1122_Supplemental_Files [file gkae1122_supplemental_files.zip › Supplementary Table 3.xlsx]

## Sheet: Sheet1
All
Occurrence	1	2	3	4	5	6	7	8	9	10	11-
Number of mutations	4930167	73671	29381	20828	19120	19407	20949	24768	52298	62798	47177
Percentage (%)	93	1.4	0.6	0.4	0.4	0.4	0.4	0.5	1	1.2	0.9
SNV
Number of mutations	4687522	25370	4809	3048	2991	3071	3930	7070	32635	39311	16989
Percentage (%)	97.1	0.5	0.1	0.1	0.1	0.1	0.1	0.1	0.7	0.8	0.4
Indel
Number of mutations	235608	48142	24506	17719	16089	16290	16975	17584	19229	23228	29994
Percentage (%)	50.6	10.3	5.3	3.8	3.5	3.5	3.6	3.8	4.1	5	6.4
